# Supplementary material for: Nutrient-adequate diets with the lowest greenhouse gas emissions or price are the least acceptable—insights from dietary optimisation modelling using the iOTA model®
Source: Front Nutr. 2025 Aug 1;12:1596081. doi: 10.3389/fnut.2025.1596081 (PMC12353718; doi:10.3389/fnut.2025.1596081)
Supplement: Supplementary file 1 [file Table_1.xlsx]

## Sheet: S1
Item	Group	Subgroup	F.Base	F.NAD	F.NAD_E	F.NAD_P	F.Min_E	F.Min_P	F.NAD_35	F.NAD_55	F.NAD_75	M.Base	M.NAD	M.NAD_E	M.NAD_P	M.Min_E	M.Min_P	M.NAD_35	M.NAD_55	M.NAD_75
Beer	Alcoholic beverages	Alcoholic beverages	224	0	0	0	0	0	0	0	0	1659	0	0	0	0	0	0	0	0
Liqueurs and cocktails	Alcoholic beverages	Alcoholic beverages	0	0	0	0	0	0	0	0	0	0	0	0	0	0	0	0	0	0
Other alcohol eg cider alcoholic soda	Alcoholic beverages	Alcoholic beverages	0	0	0	0	0	0	0	0	0	0	0	0	0	0	0	0	0	0
Spirits	Alcoholic beverages	Alcoholic beverages	0	0	0	0	0	0	0	0	0	0	0	0	0	0	0	0	0	0
Wine	Alcoholic beverages	Alcoholic beverages	350	0	0	0	0	0	0	0	0	294	0	0	0	0	0	0	0	0
Other milk	Dairy alternatives	Dairy alternatives	0	0	0	0	0	0	0	0	0	0	0	0	0	0	0	0	0	0
Soy milk	Dairy alternatives	Dairy alternatives	56	102	102	102	0	0	102	408	612	21	102	102	102	0	0	204	102	204
Yoghurt-Soy	Dairy alternatives	Dairy alternatives	0	420	315	0	105	0	420	315	315	0	105	105	105	105	0	105	210	210
Calcium enriched milk	Dairy products	Dairy products	0	0	0	0	0	0	0	0	0	0	0	0	0	0	0	0	0	0
Cream-reduced fat	Dairy products	Dairy products	0	0	0	0	0	0	0	0	0	0	0	0	0	0	0	0	0	0
Cream-regular	Dairy products	Dairy products	0	0	0	0	0	0	0	0	0	0	0	0	0	0	0	0	0	0
Dairy based dips	Dairy products	Dairy products	0	0	0	0	0	0	0	0	0	0	0	0	0	0	0	0	0	0
Dairy foods	Dairy products	Dairy products	0	0	0	0	0	0	0	0	0	0	0	0	0	0	0	0	0	0
Evapourated/Condensed undiluted	Dairy products	Dairy products	0	0	0	0	0	0	0	0	0	0	0	0	0	0	0	0	0	0
Flavoured milk	Dairy products	Dairy products	175	204	204	102	0	0	204	204	204	182	204	204	102	0	0	204	102	102
Flavoured milk-calcium enriched	Dairy products	Dairy products	0	0	0	0	0	0	0	0	0	0	0	0	0	0	0	0	0	0
Fromage frais	Dairy products	Dairy products	0	0	0	0	0	0	0	0	0	0	0	0	0	0	0	0	0	0
Frozen yoghurt	Dairy products	Dairy products	0	0	0	0	0	0	0	0	0	0	0	0	0	0	0	0	0	0
Goat milk	Dairy products	Dairy products	0	0	0	0	0	0	0	0	0	0	0	0	0	0	0	0	0	0
High fat cheese (>30g fat/100g) blue cheeses, cheddar, cream cheese, colby	Dairy products	Dairy products	91	88	88	88	0	0	88	88	88	112	112	112	112	0	0	112	112	112
Homogenised milk (blue cap)	Dairy products	Dairy products	420	408	408	408	0	0	408	408	408	742	714	714	714	0	1020	714	714	714
Ice cream-reduced fat/frozen confectionery	Dairy products	Dairy products	0	0	0	0	0	0	0	0	0	0	0	0	0	0	0	0	0	0
Ice cream-regular	Dairy products	Dairy products	63	60	60	60	0	0	60	60	60	98	105	105	90	0	0	105	90	90
Ice cream-rich varieties	Dairy products	Dairy products	0	0	0	0	0	0	0	0	0	0	0	0	0	0	0	0	0	0
Low fat cheese (<20g fat/100g) includes cottage cheese, quark, ricotta, mozza	Dairy products	Dairy products	0	0	0	0	0	0	0	0	0	0	0	0	0	0	0	0	0	0
Medium fat cheese (20-30g fat/100g)	Dairy products	Dairy products	0	0	0	0	0	0	0	0	0	0	0	0	0	0	0	0	0	0
Milk powder-low fat	Dairy products	Dairy products	0	0	0	0	0	342	0	0	0	0	0	0	0	0	296.4	0	0	0
Milk powder-regular	Dairy products	Dairy products	0	0	0	0	0	0	0	0	0	0	0	0	0	0	0	0	0	0
Milkshakes	Dairy products	Dairy products	0	0	0	0	0	0	0	0	0	0	0	0	0	0	0	0	0	0
Novelty ice cream	Dairy products	Dairy products	0	0	0	0	0	0	0	0	0	0	0	0	0	0	0	0	0	0
Other cheeses	Dairy products	Dairy products	0	0	0	0	0	0	0	0	0	0	0	0	0	0	0	0	0	0
Other dairy products	Dairy products	Dairy products	0	0	0	0	0	0	0	0	0	0	0	0	0	0	0	0	0	0
Semi trim milk (light blue cap)	Dairy products	Dairy products	0	0	0	0	0	0	0	0	0	0	0	0	0	0	0	0	0	0
Sour cream-reduced fat	Dairy products	Dairy products	0	0	0	0	0	0	0	0	0	0	0	0	0	0	0	0	0	0
Sour cream-regular	Dairy products	Dairy products	0	0	0	0	0	0	0	0	0	0	0	0	0	0	0	0	0	0
Trim milk (green cap)	Dairy products	Dairy products	518	510	510	510	0	0	510	816	1224	700	714	714	714	0	0	714	714	816
Whole fluid milk	Dairy products	Dairy products	0	0	0	0	0	0	0	0	0	0	0	0	0	0	0	0	0	0
Yoghurt-High fat	Dairy products	Dairy products	0	0	0	0	0	0	0	0	0	0	0	0	0	0	0	0	0	0
Yoghurt-Low/non fat	Dairy products	Dairy products	0	0	0	0	0	0	0	0	0	0	0	0	0	0	0	0	0	630
Yoghurt-reduced fat	Dairy products	Dairy products	0	0	0	0	0	0	0	735	0	0	0	0	0	0	0	0	0	210
Yoghurt-regular	Dairy products	Dairy products	203	210	105	210	0	0	105	105	105	147	0	0	105	0	0	0	0	105
Biscuits with fruit and/or nuts	Discretionary items	Discretionary items	0	0	0	0	0	0	0	0	0	0	0	0	0	0	0	0	0	0
Biscuits with single or multi grain base - low fat (<=5% fat)	Discretionary items	Discretionary items	0	0	0	0	0	0	0	0	0	0	0	0	0	0	0	0	0	0
Biscuits with single or multi grain base - medium and high fat (>5% fat)	Discretionary items	Discretionary items	0	0	0	0	0	0	0	0	0	0	0	0	0	0	0	0	0	0
Bubblegum and chewing gum	Discretionary items	Discretionary items	0	0	0	0	0	0	0	0	0	0	0	0	0	0	0	0	0	0
Cake bars	Discretionary items	Discretionary items	0	0	0	0	0	0	0	0	0	0	0	0	0	0	0	0	0	0
Cake type desserts/gateaux includes fancy rich cakes and gateaux	Discretionary items	Discretionary items	91	0	0	0	0	0	0	0	0	182	0	0	0	0	0	0	0	0
Cheesecakes	Discretionary items	Discretionary items	0	0	0	0	0	0	0	0	0	0	0	0	0	0	0	0	0	0
Chocolate and chocolate based confectionery	Discretionary items	Discretionary items	42	39.2	39.2	39.2	0	0	39.2	39.2	39.2	49	49	49	49	0	0	49	49	49
Chocolate coated or chocolate chip biscuits	Discretionary items	Discretionary items	21	18	18	18	0	0	18	18	18	35	36	36	36	0	0	36	36	36
Corn snacks including corn chips	Discretionary items	Discretionary items	21	19.2	19.2	19.2	0	0	19.2	19.2	19.2	21	19.2	19.2	19.2	0	0	19.2	19.2	19.2
Cream filled or with icing/dipping sauce biscuits	Discretionary items	Discretionary items	0	0	0	0	0	0	0	0	0	0	0	0	0	0	0	0	0	0
Doughnuts includes plain doughnut and doughnuts with cream and/or jam	Discretionary items	Discretionary items	0	0	0	0	0	0	0	0	0	0	0	0	0	0	0	0	0	0
Extruded snacks and other crisps (not potato or corn)	Discretionary items	Discretionary items	14	11.5	11.5	11.5	0	0	11.5	11.5	11.5	21	23	23	23	0	0	23	23	23
Fruit break/wholemeal fruit bars (fruit wrapped in cereal based casing)	Discretionary items	Discretionary items	0	0	0	0	0	0	0	0	0	0	0	0	0	0	0	0	0	0
Fruit crumbles	Discretionary items	Discretionary items	0	0	0	0	0	0	0	0	0	0	0	0	0	0	0	0	0	0
Fruit filled biscuits	Discretionary items	Discretionary items	0	0	0	0	0	0	0	0	0	0	0	0	0	0	0	0	0	0
Golden syrups	Discretionary items	Discretionary items	0	0	0	0	0	0	0	0	0	0	0	0	0	0	0	0	0	0
Ice blocks including milk or juice base	Discretionary items	Discretionary items	0	0	0	0	0	0	0	0	0	0	0	0	0	0	0	0	0	0
Jam/marmalade/honey	Discretionary items	Discretionary items	56	55.44	55.44	55.44	0	0	55.44	55.44	55.44	70	71.28	71.28	71.28	0	0	71.28	71.28	71.28
Lollies	Discretionary items	Discretionary items	28	26.6	26.6	26.6	0	0	26.6	26.6	26.6	28	26.6	26.6	26.6	0	0	26.6	26.6	26.6
Low fat and bran muffins, scones, pancakes, pikelets, waffles	Discretionary items	Discretionary items	0	0	0	0	0	0	0	0	0	0	0	0	0	0	0	0	0	0
Milk puddings includes rice pudding, instant puddings, custards and trifle	Discretionary items	Discretionary items	77	60	60	60	0	0	60	60	60	77	60	60	60	0	0	60	60	60
Mousse	Discretionary items	Discretionary items	0	0	0	0	0	0	0	0	0	0	0	0	0	0	0	0	0	0
Muesli bars (rolled oat base)	Discretionary items	Discretionary items	35	32	32	32	0	0	0	0	0	21	0	0	0	0	0	0	0	0
Nuts and/or seed bars	Discretionary items	Discretionary items	0	0	0	0	0	0	0	0	0	0	0	0	0	0	0	0	0	0
Other breakfast cereal based bars	Discretionary items	Discretionary items	0	0	0	0	0	0	0	0	0	0	0	0	0	0	0	0	0	0
Other crisps eg. grain or kumara crisps	Discretionary items	Discretionary items	0	0	0	0	0	0	0	0	0	0	0	0	0	0	0	0	0	0
Other puddings	Discretionary items	Discretionary items	0	0	0	0	0	0	0	0	0	0	0	0	0	0	0	0	0	0
Other snacks	Discretionary items	Discretionary items	0	0	0	0	0	0	0	0	0	0	0	0	0	0	0	0	0	0
Other sugar syrups including molasses, maple syrup, treacle	Discretionary items	Discretionary items	0	0	0	0	0	0	0	0	0	0	0	0	0	0	0	0	0	0
Other sweets	Discretionary items	Discretionary items	0	0	0	0	0	0	0	0	0	0	0	0	0	0	0	0	0	0
Pastry includes croissants, danish and other sweet pastries, plain pastries	Discretionary items	Discretionary items	0	0	0	0	0	0	0	0	0	0	0	0	0	0	0	0	0	0
Pavlova & meringues	Discretionary items	Discretionary items	0	0	0	0	0	0	0	0	0	0	0	0	0	0	0	0	0	0
Plain biscuits	Discretionary items	Discretionary items	28	27	27	27	0	0	27	27	27	28	27	27	27	0	0	27	27	27
Plain cakes and muffins	Discretionary items	Discretionary items	0	0	0	0	0	0	0	0	0	0	0	0	0	0	0	0	0	0
Pop corn	Discretionary items	Discretionary items	0	0	0	0	0	0	0	0	0	0	0	0	0	0	0	0	0	0
Puffed cereal bars (based on rice or corn)	Discretionary items	Discretionary items	0	0	0	0	0	0	0	0	0	0	0	0	0	0	0	0	0	0
Savoury muffins	Discretionary items	Discretionary items	63	69.2	34.6	0	0	0	69.2	69.2	69.2	63	34.6	34.6	34.6	0	0	69.2	69.2	69.2
Slices	Discretionary items	Discretionary items	0	0	0	0	0	0	0	0	0	0	0	0	0	0	0	0	0	0
Soft and hard mixed grain bars (mixed cereal base)	Discretionary items	Discretionary items	0	0	0	0	0	0	0	0	0	0	0	0	0	0	0	0	0	0
Sponge (steamed)	Discretionary items	Discretionary items	0	0	0	0	0	0	0	0	0	0	0	0	0	0	0	0	0	0
Sponge includes plain sponges and sponges with fillings	Discretionary items	Discretionary items	0	0	0	0	0	0	0	0	0	0	0	0	0	0	0	0	0	0
Sugar	Discretionary items	Discretionary items	77	77.91	77.91	77.91	0	274.54	77.91	77.91	77.91	98	96.46	96.46	100.17	0	11.13	96.46	96.46	96.46
Sugar based toppings, sauces and icings	Discretionary items	Discretionary items	0	0	0	0	0	0	0	0	0	0	0	0	0	0	0	0	0	0
Sweet muffins	Discretionary items	Discretionary items	0	0	0	0	0	0	0	0	0	0	0	0	0	0	0	0	0	0
Sweet pies eg. fruit or custard pies	Discretionary items	Discretionary items	0	0	0	0	0	0	0	0	0	0	0	0	0	0	0	0	0	0
Butter	Fats and oils	Butter, fats and oils	63	63.7	63.7	63.7	0	0	59.15	59.15	59.15	70	68.25	68.25	68.25	0	0	63.7	40.95	9.1
Butter - reduced fat	Fats and oils	Butter, fats and oils	0	0	0	0	0	0	0	0	0	0	0	0	0	0	0	0	0	0
Butter/margarine blends	Fats and oils	Butter, fats and oils	0	0	0	0	0	0	0	0	0	0	0	0	0	0	0	0	0	0
Coconut oil (high SAFA) includes coconut oil, shortening from coconut oil	Fats and oils	Butter, fats and oils	0	0	0	0	0	0	0	0	0	0	0	0	0	0	0	0	0	0
High MUFA includes canola shortening, canola oil, peanut oil	Fats and oils	Butter, fats and oils	0	0	0	0	208	65	0	0	0	0	0	0	0	377	195	0	0	0
High MUFA/PUFA includes sesame oil, corn oil	Fats and oils	Butter, fats and oils	0	0	0	0	0	0	0	0	0	0	0	0	0	0	0	0	0	0
High PUFA includes sunflower oil, soybean oil, safflower oil	Fats and oils	Butter, fats and oils	0	0	0	27.8	152.9	208.5	0	0	0	0	13.9	13.9	0	125.1	166.8	13.9	13.9	13.9
High SAFA/MUFA includes beef dripping, lard, chefade, palm oil, suet	Fats and oils	Butter, fats and oils	0	0	0	0	0	0	0	0	0	0	0	0	0	0	0	0	0	0
Monounsaturated margarine	Fats and oils	Butter, fats and oils	84	84.6	84.6	84.6	0	0	84.6	84.6	84.6	105	103.4	103.4	103.4	0	0	103.4	103.4	103.4
Monounsaturated margarine - reduced fat	Fats and oils	Butter, fats and oils	0	0	0	0	0	0	0	0	0	0	0	0	0	0	0	0	0	0
Oil blends and other oils (includes salad/cooking oil, frying oil and vegetable oil)	Fats and oils	Butter, fats and oils	0	0	0	0	0	0	0	0	0	0	0	0	0	0	0	0	0	0
Olive oil	Fats and oils	Butter, fats and oils	56	56	56	56	0	0	56	0	0	91	84	84	84	0	0	84	84	42
Polyunsaturated margarine - reduced fat	Fats and oils	Butter, fats and oils	0	0	0	0	0	0	0	0	0	0	0	0	0	0	0	0	0	0
Polyunsaturated margarine (approximately 70%)-includes flavoured margarine	Fats and oils	Butter, fats and oils	0	0	0	0	0	0	0	0	0	0	0	0	0	0	0	0	0	0
Apple	Fruits and vegetables	Fruit	224	230	230	230	0	0	230	230	230	294	345	345	230	0	0	230	230	230
Banana	Fruits and vegetables	Fruit	238	222	222	111	0	0	222	222	222	273	222	222	222	0	0	222	222	222
Berries	Fruits and vegetables	Fruit	105	104	104	104	0	0	104	104	104	126	130	130	130	0	0	130	130	130
Dried vine fruit	Fruits and vegetables	Fruit	7	8.7	8.7	8.7	0	0	8.7	8.7	8.7	14	17.4	17.4	8.7	0	0	17.4	17.4	17.4
Fruit leather/roll ups	Fruits and vegetables	Fruit	0	0	0	0	0	0	0	0	0	0	0	0	0	0	0	0	0	0
Kiwifruit	Fruits and vegetables	Fruit	0	0	0	0	0	0	0	0	0	0	0	0	0	0	0	0	0	0
Mixed fruits includes fruit salad	Fruits and vegetables	Fruit	0	0	0	783	0	0	0	0	0	0	261	261	261	0	261	261	0	0
Oranges	Fruits and vegetables	Fruit	133	125	125	0	0	0	125	125	125	91	125	125	0	0	0	125	125	125
Other citrus fruits	Fruits and vegetables	Fruit	42	64.5	64.5	0	0	0	64.5	64.5	64.5	70	64.5	64.5	64.5	0	0	64.5	64.5	64.5
Other dried fruit and mixes	Fruits and vegetables	Fruit	0	0	0	0	0	0	0	0	0	0	0	0	0	0	0	0	0	0
Other fruits	Fruits and vegetables	Fruit	42	42.2	42.2	42.2	0	0	42.2	42.2	42.2	35	42.2	42.2	42.2	0	0	42.2	42.2	42.2
Other pomme fruits	Fruits and vegetables	Fruit	0	0	0	0	0	0	0	0	0	0	0	0	0	0	0	0	0	0
Other tropical fruits	Fruits and vegetables	Fruit	0	0	0	0	0	0	0	0	0	0	0	0	0	0	0	0	0	0
Pear	Fruits and vegetables	Fruit	84	94.4	94.4	94.4	0	0	94.4	94.4	94.4	84	94.4	94.4	94.4	0	0	94.4	94.4	94.4
Pineapple	Fruits and vegetables	Fruit	28	0	0	0	0	0	0	0	0	28	0	0	0	0	0	0	0	0
Stone fruit	Fruits and vegetables	Fruit	119	108	108	108	0	0	108	108	108	126	108	108	108	0	0	144	144	108
Kumara	Fruits and vegetables	Tubers and root vegetables	42	0	0	0	0	0	0	0	0	56	0	0	0	0	0	0	0	0
Mashed potatoes with cheese added	Fruits and vegetables	Tubers and root vegetables	0	0	0	0	0	0	0	0	0	0	0	0	0	0	0	0	0	0
Potato (includes boiled and baked potatoes)	Fruits and vegetables	Tubers and root vegetables	385	342	342	342	0	0	342	342	342	637	570	570	570	0	0	570	570	456
Potato chips/wedges/croquette/hash browns	Fruits and vegetables	Tubers and root vegetables	126	118.4	133.2	118.4	14.8	0	118.4	118.4	118.4	217	222	222	207.2	0	0	222	207.2	222
Potato crisps - reduced fat	Fruits and vegetables	Tubers and root vegetables	0	0	0	0	0	0	0	0	0	0	0	0	0	0	0	0	0	0
Potato crisps - regular fat	Fruits and vegetables	Tubers and root vegetables	14	0	0	0	0	0	0	0	0	21	0	0	0	0	0	0	0	0
Potatoes with additions (eg. mashed with fat/milk added)	Fruits and vegetables	Tubers and root vegetables	0	0	0	0	0	0	0	0	0	0	0	0	0	0	0	0	0	0
Scalloped potatoes	Fruits and vegetables	Tubers and root vegetables	0	0	0	0	0	0	0	0	0	0	0	0	0	0	0	0	0	0
Stuffed potatoes and other potato dishes	Fruits and vegetables	Tubers and root vegetables	0	0	0	0	274.5	0	0	0	0	0	0	0	0	0	0	0	0	0
Taro	Fruits and vegetables	Tubers and root vegetables	21	0	0	0	1924	0	0	0	0	21	0	0	0	3848	0	0	0	0
Yams	Fruits and vegetables	Tubers and root vegetables	0	0	0	0	0	0	0	0	0	0	0	0	0	258	0	0	0	0
Capsicum	Fruits and vegetables	Vegetables	0	0	0	0	0	0	0	0	0	0	0	0	0	0	0	0	0	0
Carrots	Fruits and vegetables	Vegetables	91	94.4	283.2	94.4	566.4	0	94.4	94.4	94.4	112	94.4	94.4	94.4	660.8	0	94.4	94.4	94.4
Carrots/peas/beans/corn mixes	Fruits and vegetables	Vegetables	0	0	0	0	0	0	0	0	0	0	0	0	0	0	0	0	0	0
Cauliflower/Broccoli/Brussel sprout/cabbage/turnip & other brassicas	Fruits and vegetables	Vegetables	91	146.8	73.4	73.4	0	0	73.4	73.4	73.4	133	146.8	146.8	146.8	0	0	146.8	146.8	146.8
Cooked or canned tomatoes	Fruits and vegetables	Vegetables	203	254	0	254	0	0	254	254	254	224	0	0	0	0	0	0	0	254
Leafy greens includes lettuce, spinach, silver beet, bok choy etc	Fruits and vegetables	Vegetables	91	103.6	77.7	77.7	0	0	103.6	103.6	103.6	112	129.5	129.5	103.6	0	0	129.5	129.5	129.5
Onion/garlic/leeks	Fruits and vegetables	Vegetables	63	63	63	63	132	0	63	63	63	70	69	69	69	9	0	69	69	69
Other vegetables includes parsnip, marrow/courgettes and eggplant etc	Fruits and vegetables	Vegetables	161	149.5	149.5	149.5	0	0	149.5	149.5	149.5	140	149.5	149.5	119.6	0	0	149.5	149.5	149.5
Pumpkin/squash/butternut	Fruits and vegetables	Vegetables	91	155	0	0	0	0	155	155	155	91	155	155	0	0	0	0	0	0
Purees and pastes	Fruits and vegetables	Vegetables	0	0	0	0	0	0	0	0	0	0	0	0	0	0	0	0	0	0
Raw	Fruits and vegetables	Vegetables	0	83	0	0	0	0	0	0	0	0	0	0	0	0	0	0	0	0
Salad recipes (includes green salads, coleslaw, vegetable salads etc.)	Fruits and vegetables	Vegetables	0	225	262.5	225	0	0	262.5	262.5	262.5	0	262.5	262.5	300	0	37.5	262.5	262.5	262.5
Stir-fry mixes	Fruits and vegetables	Vegetables	98	112	0	0	0	0	112	112	112	91	112	112	112	0	0	112	112	112
Stuffed vegetables and vegetable dishes	Fruits and vegetables	Vegetables	0	0	0	0	0	0	0	0	0	0	0	0	0	0	0	0	0	0
Bagels	Grain foods	Bread and bread products	0	0	0	0	0	0	0	0	0	0	0	0	0	0	0	0	0	0
Cheese/tomato/pizza topped breads	Grain foods	Bread and bread products	0	0	0	0	0	0	0	0	0	0	0	0	0	0	0	0	0	0
Corn bread	Grain foods	Bread and bread products	0	0	0	0	0	0	0	0	0	0	0	0	0	0	0	0	0	0
English muffins and crumpets	Grain foods	Bread and bread products	0	0	0	0	0	0	0	0	0	0	0	0	0	0	0	0	0	0
Fibre white bread	Grain foods	Bread and bread products	0	0	0	0	0	0	0	0	0	0	0	0	0	0	0	0	0	0
Flat bread, Pita bread, tortillas (plain), pizza bases	Grain foods	Bread and bread products	0	0	0	0	0	0	0	0	0	0	0	0	0	0	0	0	0	0
Flavoured breads	Grain foods	Bread and bread products	0	0	0	0	0	0	0	0	0	0	0	0	0	0	0	0	0	0
Fruit bread	Grain foods	Bread and bread products	0	0	0	0	0	0	0	0	0	0	0	0	0	0	0	0	0	0
Garlic breads	Grain foods	Bread and bread products	0	0	0	0	0	0	0	0	0	0	0	0	0	0	0	0	0	0
Mixed grain bread	Grain foods	Bread and bread products	280	287	287	287	0	0	287	287	287	308	315.7	315.7	315.7	0	0	315.7	315.7	315.7
Other breads	Grain foods	Bread and bread products	0	0	0	0	0	0	0	0	0	0	0	0	0	0	0	0	0	0
Other breads	Grain foods	Bread and bread products	0	0	0	0	0	0	0	0	0	0	0	0	0	0	0	0	0	0
Rye and heavy types	Grain foods	Bread and bread products	0	0	0	0	0	0	0	0	0	0	0	0	0	0	0	0	0	0
Sweet yeast buns includes iced buns and buns with sweet fillings; cream, cust	Grain foods	Bread and bread products	0	0	0	0	0	0	0	0	0	0	0	0	0	0	0	0	0	0
Wheatmeal bread	Grain foods	Bread and bread products	0	0	0	0	0	51.4	0	0	0	0	0	0	0	0	77.1	0	0	0
White bread	Grain foods	Bread and bread products	231	218.4	218.4	0	62.4	0	218.4	218.4	218.4	371	374.4	374.4	374.4	0	0	374.4	374.4	343.2
Wholemeal bread	Grain foods	Bread and bread products	77	89.4	89.4	0	0	0	59.6	59.6	59.6	77	59.6	59.6	59.6	0	0	59.6	89.4	59.6
Mixed cereal, puffed/flaked - sweetened	Grain foods	Breakfast cereals	0	0	0	0	0	0	0	0	0	0	0	0	0	0	0	0	0	0
Mixed cereal, puffed/flaked - unsweetened	Grain foods	Breakfast cereals	0	0	0	0	0	199.8	0	0	0	0	0	0	0	22.2	0	0	0	0
Single and multigrain bran based cereals with fruit/nuts	Grain foods	Breakfast cereals	0	160	160	160	760	0	200	240	280	0	0	0	0	280	0	0	0	80
Single and multigrain bran based cereals without fruit/nuts	Grain foods	Breakfast cereals	14	36.8	36.8	147.2	0	0	36.8	36.8	36.8	28	36.8	36.8	36.8	73.6	0	36.8	36.8	36.8
Single and multigrain extruded cereal - unsweetened	Grain foods	Breakfast cereals	0	0	0	0	0	0	0	0	0	0	0	0	0	772.8	0	0	0	0
Single and multigrain extruded cereals - sweetened	Grain foods	Breakfast cereals	0	0	0	0	0	0	0	0	0	0	0	0	0	0	0	0	0	0
Single and multigrain porridge and cooked cereals with fruit/nuts	Grain foods	Breakfast cereals	0	0	0	0	0	0	0	0	0	0	0	0	0	0	0	0	0	0
Single and multigrain porridge and cooked cereals without fruit/nuts	Grain foods	Breakfast cereals	28	0	0	0	0	0	0	0	0	49	0	0	0	0	0	0	0	0
Single cereal, puffed/flaked - sweetened	Grain foods	Breakfast cereals	28	40	40	40	0	0	40	0	0	35	40	40	40	0	0	40	40	40
Single cereal, puffed/flaked - unsweetened	Grain foods	Breakfast cereals	0	0	0	0	0	0	0	0	0	0	0	0	0	0	0	0	0	0
Toasted muesli - sweetened	Grain foods	Breakfast cereals	28	0	0	0	0	0	0	0	0	77	126	126	126	0	0	0	0	0
Toasted muesli - unsweetened	Grain foods	Breakfast cereals	0	0	0	0	0	0	0	0	0	0	0	0	200	0	0	0	0	0
Untoasted muesli - sweetened	Grain foods	Breakfast cereals	0	0	0	0	0	0	0	0	0	0	0	0	0	0	0	0	0	0
Untoasted muesli - unsweetened	Grain foods	Breakfast cereals	0	0	0	0	0	0	0	0	0	0	0	0	0	0	0	0	0	0
Wheat based biscuits and shredded wheat with fruits/nuts	Grain foods	Breakfast cereals	0	0	90	135	0	0	0	0	0	0	0	0	0	0	0	0	0	0
Wheat based biscuits and shredded wheat without fruit/nuts	Grain foods	Breakfast cereals	42	33.6	50.4	50.4	0	0	33.6	33.6	33.6	63	67.2	67.2	67.2	0	0	67.2	67.2	67.2
Oat bran	Grain foods	Flour and bran	0	0	0	0	0	8.9	0	0	0	0	0	0	0	89	0	0	0	0
Other brans	Grain foods	Flour and bran	0	0	0	0	0	0	0	0	0	0	0	0	0	0	0	0	0	0
Other flours (rice, corn, rye, arrowroot, oat, barley etc)	Grain foods	Flour and bran	0	0	0	0	240.3	0	0	0	0	0	0	0	0	17.8	0	0	0	0
Other grains and cereals	Grain foods	Flour and bran	21	26.7	17.8	17.8	0	0	17.8	17.8	17.8	28	26.7	26.7	26.7	0	0	26.7	26.7	26.7
Wheat bran	Grain foods	Flour and bran	0	0	0	0	35.6	551.8	0	0	0	0	0	0	8.9	17.8	373.8	0	0	0
Wheat flour-white	Grain foods	Flour and bran	0	0	0	0	0	0	0	0	0	0	0	0	0	0	0	0	0	0
Wheat flour-wholemeal	Grain foods	Flour and bran	0	0	0	0	8.9	1139.2	0	0	0	0	0	0	0	0	3017.1	0	0	0
Wheat germ	Grain foods	Flour and bran	0	0	44.5	0	658.6	0	0	0	0	0	17.8	17.8	8.9	525.1	106.8	8.9	17.8	133.5
Brown rice	Grain foods	Rice, noodles and pasta	0	0	0	0	0	0	0	0	0	0	0	0	0	0	0	0	0	0
Egg noodles	Grain foods	Rice, noodles and pasta	0	0	0	0	0	0	0	0	0	0	0	0	0	0	0	0	0	0
Filled pasta (e.g. ravioli)	Grain foods	Rice, noodles and pasta	0	0	0	0	0	0	0	0	0	0	0	0	0	0	0	0	0	0
Fried rice/risotto/pilaff/rice salad/sushi	Grain foods	Rice, noodles and pasta	21	790	632	790	0	0	790	632	632	35	790	790	790	0	0	790	790	158
Noodles	Grain foods	Rice, noodles and pasta	98	100	100	100	0	0	100	100	100	98	100	100	100	0	0	100	100	100
Pasta and sauce, and other cereal based dishes eg. lasagne	Grain foods	Rice, noodles and pasta	0	0	0	0	0	0	0	0	0	0	0	0	0	0	0	0	0	0
Plain pasta	Grain foods	Rice, noodles and pasta	294	300	300	300	0	0	300	300	300	329	300	300	300	600	0	300	300	300
Rice products (eg rice wafers/cakes)	Grain foods	Rice, noodles and pasta	0	0	0	0	0	0	0	0	0	0	0	0	0	0	0	0	0	0
White rice	Grain foods	Rice, noodles and pasta	273	316	0	0	0	0	316	158	0	336	316	316	316	0	0	316	316	0
Mature legumes and pulse products and dishes (includes baked beans)	Legumes, nuts and seeds	Legumes and pulses	56	0	0	0	0	0	0	0	0	105	0	0	0	0	0	0	0	0
Mature legumes and pulses	Legumes, nuts and seeds	Legumes and pulses	0	528	528	528	0	0	528	528	528	0	1408	1408	1408	0	0	1408	1056	528
Coconut	Legumes, nuts and seeds	Nuts and Seeds	0	0	0	0	0	0	0	0	0	0	0	0	0	0	0	0	0	0
Coconut products including coconut cream	Legumes, nuts and seeds	Nuts and Seeds	0	0	0	0	0	0	0	0	0	0	0	0	0	0	0	0	0	0
Nut based dips	Legumes, nuts and seeds	Nuts and Seeds	0	0	0	0	0	0	0	0	0	0	0	0	0	0	0	0	0	0
Nut butters	Legumes, nuts and seeds	Nuts and Seeds	7	6.1	6.1	6.1	0	0	6.1	6.1	6.1	7	6.1	6.1	6.1	0	0	6.1	6.1	6.1
Other nuts	Legumes, nuts and seeds	Nuts and Seeds	14	16.2	16.2	16.2	0	0	16.2	16.2	16.2	14	16.2	16.2	16.2	0	0	16.2	16.2	16.2
Peanuts	Legumes, nuts and seeds	Nuts and Seeds	21	23.1	23.1	23.1	0	0	23.1	23.1	23.1	21	23.1	23.1	23.1	0	0	23.1	23.1	23.1
Seed products	Legumes, nuts and seeds	Nuts and Seeds	0	0	0	0	0	0	0	0	0	0	0	0	0	0	0	0	0	0
Seeds	Legumes, nuts and seeds	Nuts and Seeds	0	0	0	0	0	0	0	0	0	0	0	0	0	0	0	0	0	0
Meat substitutes and dishes	Meat substitutes	Meat substitutes	28	18.1	36.2	18.1	0	0	18.1	18.1	18.1	28	18.1	18.1	18.1	0	0	36.2	18.1	18.1
Egg stir-frys and egg foo yung	Meat, seafood, poultry and eggs	Eggs	0	0	0	0	0	0	0	0	0	0	0	0	0	0	0	0	0	0
Eggs with additions (scrambled eggs and omelettes with fat/milk)	Meat, seafood, poultry and eggs	Eggs	0	0	0	0	0	0	0	0	0	0	0	0	0	0	0	0	0	0
Poached, boiled and fried eggs	Meat, seafood, poultry and eggs	Eggs	140	141.2	141.2	141.2	0	0	141.2	141.2	141.2	203	211.8	211.8	211.8	0	0	211.8	211.8	211.8
Scrambled eggs and omelettes with cheese and other additions	Meat, seafood, poultry and eggs	Eggs	0	0	0	0	0	0	0	0	0	0	0	0	0	0	0	0	0	0
Self-crusting quiches	Meat, seafood, poultry and eggs	Eggs	0	0	0	0	0	0	0	0	0	0	0	0	0	0	0	0	0	0
Battered fin fish	Meat, seafood, poultry and eggs	Fish and seafood	98	0	0	0	0	0	0	0	0	105	116	116	116	0	0	0	0	0
Battered shell fish	Meat, seafood, poultry and eggs	Fish and seafood	0	0	0	0	0	0	0	0	0	0	0	0	0	0	0	0	0	0
Canned salmon	Meat, seafood, poultry and eggs	Fish and seafood	0	0	0	0	0	0	0	0	0	0	0	0	0	0	0	0	0	0
Canned sardines	Meat, seafood, poultry and eggs	Fish and seafood	0	0	0	0	0	0	0	0	0	0	0	0	0	0	0	0	116	116
Canned shellfish	Meat, seafood, poultry and eggs	Fish and seafood	0	0	23	0	115	92	0	0	0	0	0	0	0	184	0	0	0	0
Canned smoked fish	Meat, seafood, poultry and eggs	Fish and seafood	0	0	0	0	0	0	0	0	0	0	0	0	0	0	0	0	0	0
Canned tuna	Meat, seafood, poultry and eggs	Fish and seafood	49	0	116	0	0	0	0	0	0	49	0	0	0	0	0	0	0	0
Crab and crayfish	Meat, seafood, poultry and eggs	Fish and seafood	0	0	0	0	0	0	0	0	0	0	0	0	0	0	0	0	0	0
Fin fish includes smoked, frozen and fresh	Meat, seafood, poultry and eggs	Fish and seafood	98	0	0	0	0	0	0	0	0	119	0	0	0	0	0	0	0	0
Fish/seafood casserole stirfrys and fritters	Meat, seafood, poultry and eggs	Fish and seafood	0	0	0	0	0	0	0	0	0	0	0	0	0	0	0	0	0	0
Fish/seafood pie	Meat, seafood, poultry and eggs	Fish and seafood	0	0	0	0	0	0	0	0	0	0	0	0	0	0	0	0	0	0
Fish/seafood products incl's fish fingers, fish cakes, fish paste and roe	Meat, seafood, poultry and eggs	Fish and seafood	42	25	25	50	0	0	25	25	25	63	50	50	50	0	0	50	25	0
Mussels	Meat, seafood, poultry and eggs	Fish and seafood	0	0	0	0	0	0	0	0	0	0	0	0	0	0	0	0	0	0
Other canned seafood	Meat, seafood, poultry and eggs	Fish and seafood	0	0	0	0	0	0	0	0	0	0	0	0	0	0	116	0	0	0
Other shellfish and non-fin fish	Meat, seafood, poultry and eggs	Fish and seafood	0	0	0	0	0	0	0	0	0	0	0	0	0	0	0	0	0	0
Oysters	Meat, seafood, poultry and eggs	Fish and seafood	0	0	0	0	0	0	0	0	0	0	0	0	0	0	0	0	23	0
Paua	Meat, seafood, poultry and eggs	Fish and seafood	0	0	0	0	0	0	0	0	0	0	0	0	0	0	0	0	0	0
Scallops	Meat, seafood, poultry and eggs	Fish and seafood	0	0	0	0	0	0	0	0	0	0	0	0	0	0	0	0	0	0
Shrimp/prawns	Meat, seafood, poultry and eggs	Fish and seafood	0	0	0	0	0	0	0	0	0	0	0	0	0	0	0	0	0	0
Squid	Meat, seafood, poultry and eggs	Fish and seafood	0	0	0	0	0	0	0	0	0	0	0	0	0	0	0	0	0	0
Black and white pudding	Meat, seafood, poultry and eggs	Game meat and offal	0	0	0	0	0	0	0	0	0	0	0	0	0	0	0	0	0	0
Goat	Meat, seafood, poultry and eggs	Game meat and offal	0	0	0	0	0	0	0	0	0	0	0	0	0	0	0	0	0	0
Kidney	Meat, seafood, poultry and eggs	Game meat and offal	0	0	0	40	0	0	40	0	40	0	0	0	0	0	0	0	0	0
Liver	Meat, seafood, poultry and eggs	Game meat and offal	0	40	0	40	0	80	0	0	0	0	40	40	40	0	40	40	80	40
Ostrich	Meat, seafood, poultry and eggs	Game meat and offal	0	0	0	0	0	0	0	0	0	0	0	0	0	0	0	0	0	0
Other offal	Meat, seafood, poultry and eggs	Game meat and offal	0	0	0	0	0	0	0	0	0	0	0	0	0	0	0	40	0	0
Pate (made from liver)	Meat, seafood, poultry and eggs	Game meat and offal	0	0	0	0	0	0	0	0	0	0	0	0	0	0	0	0	0	0
Rabbit/Hare	Meat, seafood, poultry and eggs	Game meat and offal	0	0	0	0	0	0	0	0	0	0	0	0	0	0	0	0	0	0
Sheep heart	Meat, seafood, poultry and eggs	Game meat and offal	0	0	0	0	0	0	0	0	0	0	0	0	0	0	0	0	0	0
Tongue	Meat, seafood, poultry and eggs	Game meat and offal	0	0	0	0	0	0	0	0	0	0	0	0	0	0	0	0	0	0
Venison includes muscle meats, casseroles and sausages	Meat, seafood, poultry and eggs	Game meat and offal	0	0	0	0	0	0	0	0	0	0	0	0	0	0	0	0	0	0
Bacon	Meat, seafood, poultry and eggs	Pork	21	0	21	21	0	0	0	0	0	42	0	0	0	0	0	0	0	0
Casseroles/stews with gravy sauce and vegetables/cereals/pasta	Meat, seafood, poultry and eggs	Pork	0	0	0	0	0	0	0	0	0	0	0	0	0	0	0	0	0	0
Casseroles/stews with sauce only	Meat, seafood, poultry and eggs	Pork	0	0	0	0	0	0	0	0	0	0	0	0	0	0	0	0	0	0
Casseroles/stews with tomato based sauce and vegetables/cereals/pasta	Meat, seafood, poultry and eggs	Pork	0	0	0	0	0	0	0	0	0	0	0	0	0	0	0	0	0	0
Ham	Meat, seafood, poultry and eggs	Pork	42	42	0	21	0	0	42	42	42	56	0	0	0	0	0	0	0	0
Pork muscle meat includes roast, chops. steak, mince, schnitzel, strips, spar	Meat, seafood, poultry and eggs	Pork	42	0	0	0	0	0	0	0	0	56	0	0	0	0	0	0	0	0
Stir-fries with meat and sauce only	Meat, seafood, poultry and eggs	Pork	0	0	0	0	0	0	0	0	0	0	0	0	0	0	0	0	0	0
Stir-fries with meat, sauce and rice/noodles	Meat, seafood, poultry and eggs	Pork	0	0	0	0	0	0	0	0	0	0	0	0	0	0	0	0	0	0
Stir-fries with meat, sauce and vegetables	Meat, seafood, poultry and eggs	Pork	0	0	0	0	0	0	0	0	0	0	0	0	0	0	0	0	0	0
Stir-fries with meat, sauce, vegetables and rice/noodles	Meat, seafood, poultry and eggs	Pork	0	0	0	0	0	0	0	0	0	0	0	0	0	0	0	0	0	0
Casserole	Meat, seafood, poultry and eggs	Poultry	0	0	0	0	81	81	0	0	0	0	0	0	0	0	81	0	0	0
Casseroles/stews with cream based sauce and vegetables/cereals/pasta	Meat, seafood, poultry and eggs	Poultry	0	0	0	0	0	0	0	0	0	0	0	0	0	0	0	0	0	0
Casseroles/stews with gravy sauce and vegetables/cereals/pasta	Meat, seafood, poultry and eggs	Poultry	0	0	0	0	0	0	0	0	0	0	0	0	0	0	0	0	0	0
Casseroles/stews with sauce only	Meat, seafood, poultry and eggs	Poultry	0	0	0	0	0	0	0	0	0	0	0	0	0	0	0	0	0	0
Casseroles/stews with tomato based sauce and vegetables/cereals/pasta	Meat, seafood, poultry and eggs	Poultry	0	0	0	0	0	0	0	0	0	0	0	0	0	0	0	0	0	0
Chicken muscle meats includes breast, drum, thigh, wing, mince	Meat, seafood, poultry and eggs	Poultry	322	324	0	0	0	0	324	324	0	308	324	324	81	0	0	324	243	243
Chicken processed meat includes nuggets, patty/fingers, roll processed meats	Meat, seafood, poultry and eggs	Poultry	0	0	0	0	0	0	0	0	0	0	0	0	0	0	0	0	0	0
Duck muscle meats	Meat, seafood, poultry and eggs	Poultry	0	0	0	0	0	0	0	0	0	0	0	0	0	0	0	0	0	0
Other poultry	Meat, seafood, poultry and eggs	Poultry	0	0	0	0	0	0	0	0	0	0	0	0	0	0	0	0	0	0
Stir-fries with meat & sauce only	Meat, seafood, poultry and eggs	Poultry	0	0	0	0	0	0	0	0	0	0	0	0	0	0	0	0	0	0
Stir-fries with meat, sauce & vegetables	Meat, seafood, poultry and eggs	Poultry	0	0	0	0	0	0	0	0	0	0	0	0	0	0	0	0	0	0
Stir-fries with meat, sauce & vegetables and rice/noodles	Meat, seafood, poultry and eggs	Poultry	322	324	324	243	0	0	324	324	324	532	0	0	0	0	0	0	0	486
Stir-fries with meat, sauce and rice/noodles	Meat, seafood, poultry and eggs	Poultry	0	0	0	0	0	0	0	0	0	0	0	0	0	0	0	0	0	0
Turkey muscle meats	Meat, seafood, poultry and eggs	Poultry	0	0	0	0	0	0	0	0	0	0	0	0	0	0	0	0	0	0
Turkey processed meats	Meat, seafood, poultry and eggs	Poultry	0	0	0	0	0	0	0	0	0	0	0	0	0	0	0	0	0	0
Battered saveloys	Meat, seafood, poultry and eggs	Processed meats	0	0	0	0	0	0	0	0	0	0	0	0	0	0	0	0	0	0
Frankfurters	Meat, seafood, poultry and eggs	Processed meats	0	0	0	0	0	0	0	0	0	0	0	0	0	0	0	0	0	0
Luncheon	Meat, seafood, poultry and eggs	Processed meats	0	0	0	0	0	0	0	0	0	0	0	0	0	0	0	0	0	0
Meat patties	Meat, seafood, poultry and eggs	Processed meats	0	0	0	0	0	0	0	0	0	0	0	0	0	0	0	0	0	0
Meat-loaf	Meat, seafood, poultry and eggs	Processed meats	0	0	0	0	0	0	0	0	0	0	0	0	0	0	0	0	0	0
Salami	Meat, seafood, poultry and eggs	Processed meats	0	0	0	0	0	0	0	0	0	0	0	0	0	0	0	0	0	0
Sausages	Meat, seafood, poultry and eggs	Processed meats	49	0	0	0	0	0	0	0	0	119	0	0	0	0	0	0	0	0
Sausages, chicken	Meat, seafood, poultry and eggs	Processed meats	0	0	0	0	0	0	0	0	0	0	0	0	0	0	0	0	0	0
Saveloys	Meat, seafood, poultry and eggs	Processed meats	0	0	0	0	0	0	0	0	0	0	0	0	0	0	0	0	0	0
Casseroles/stews with cream based sauce and vegetables/cereals/pasta	Meat, seafood, poultry and eggs	Ruminant meat	0	0	0	0	0	0	0	0	0	0	0	0	0	0	0	0	0	0
Casseroles/stews with gravy sauce and vegetables/cereals/pasta	Meat, seafood, poultry and eggs	Ruminant meat	0	0	0	0	0	0	0	0	0	0	0	0	0	0	0	0	0	0
Casseroles/stews with gravy sauce and vegetables/cereals/pasta	Meat, seafood, poultry and eggs	Ruminant meat	0	0	0	0	0	0	0	0	0	0	0	0	0	0	0	0	0	0
Casseroles/stews with sauce only	Meat, seafood, poultry and eggs	Ruminant meat	0	0	0	0	0	0	0	0	0	0	0	0	0	0	0	0	0	0
Casseroles/stews with sauce only	Meat, seafood, poultry and eggs	Ruminant meat	0	0	0	0	0	0	0	0	0	0	0	0	0	0	0	0	0	0
Casseroles/stews with tomato based sauce and vegetables/cereals/pasta	Meat, seafood, poultry and eggs	Ruminant meat	0	0	0	0	0	0	0	0	0	0	0	0	0	0	0	0	0	0
Casseroles/stews with tomato based sauce and vegetables/cereals/pasta	Meat, seafood, poultry and eggs	Ruminant meat	0	0	0	0	0	0	0	0	0	0	0	0	0	0	0	0	0	0
Muscle meat includes steak, roast, schnitzel, corned beef, mince, etc	Meat, seafood, poultry and eggs	Ruminant meat	140	0	0	0	0	0	0	0	0	210	0	0	0	0	0	0	0	0
Muscle meats includes roast, chops, steak, mince & other muscle meats	Meat, seafood, poultry and eggs	Ruminant meat	0	0	0	0	0	0	0	0	0	0	0	0	0	0	0	0	0	0
Stir-fries with beef & sauce only	Meat, seafood, poultry and eggs	Ruminant meat	0	0	0	0	0	0	0	0	0	0	0	0	0	0	0	0	0	0
Stir-fries with beef, sauce & rice/noodles	Meat, seafood, poultry and eggs	Ruminant meat	0	0	0	0	0	0	0	0	0	0	0	0	0	0	0	0	0	0
Stir-fries with beef, sauce & vegetables	Meat, seafood, poultry and eggs	Ruminant meat	0	0	0	0	0	0	0	0	0	0	0	0	0	0	0	0	0	0
Stir-fries with beef, sauce & vegetables and rice/noodles	Meat, seafood, poultry and eggs	Ruminant meat	0	0	0	0	0	0	0	0	0	0	0	0	0	0	0	0	0	0
Stir-fries with meat and sauce only	Meat, seafood, poultry and eggs	Ruminant meat	0	0	0	0	0	0	0	0	0	0	0	0	0	0	0	0	0	0
Stir-fries with meat, sauce and rice/noodles	Meat, seafood, poultry and eggs	Ruminant meat	0	0	0	0	0	0	0	0	0	0	0	0	0	0	0	0	0	0
Stir-fries with meat, sauce and vegetables	Meat, seafood, poultry and eggs	Ruminant meat	0	0	0	0	0	0	0	0	0	0	0	0	0	0	0	0	0	0
Stir-fries with meat, sauce, vegetables and rice/noodles	Meat, seafood, poultry and eggs	Ruminant meat	0	0	0	0	0	0	0	0	0	0	0	0	0	0	0	0	0	0
Bacon and egg pie	Meat, seafood, poultry and eggs	Savoury dishes	0	0	0	0	0	0	0	0	0	0	0	0	0	0	0	0	0	0
Beef pies includes pies with pastry, potato topped pies	Meat, seafood, poultry and eggs	Savoury dishes	0	0	0	0	0	0	0	0	0	0	0	0	0	0	0	0	0	0
Burgers and hot dogs	Meat, seafood, poultry and eggs	Savoury dishes	49	0	0	0	0	0	0	0	0	119	0	0	0	0	0	0	0	0
Chicken pies includes pies with pastry, potato topped pies	Meat, seafood, poultry and eggs	Savoury dishes	84	0	0	0	0	0	0	0	0	175	0	0	0	0	0	0	0	0
Dim sims, spring rolls, wontons, bread based batters	Meat, seafood, poultry and eggs	Savoury dishes	0	0	0	0	0	0	0	0	0	0	0	0	0	0	0	0	0	0
Other pies includes seafood pies, mutton pies, vegetarian pies	Meat, seafood, poultry and eggs	Savoury dishes	0	0	0	0	0	0	0	0	0	0	0	0	0	0	0	0	0	0
Other products	Meat, seafood, poultry and eggs	Savoury dishes	0	0	0	0	0	0	0	0	0	0	0	0	0	0	0	0	0	0
Pasties	Meat, seafood, poultry and eggs	Savoury dishes	0	0	0	0	0	0	0	0	0	0	0	0	0	0	0	0	0	0
Pizza	Meat, seafood, poultry and eggs	Savoury dishes	77	0	0	0	0	0	0	0	0	98	0	0	0	0	0	0	0	0
Quiche	Meat, seafood, poultry and eggs	Savoury dishes	0	0	0	0	0	0	0	0	0	0	0	0	0	0	0	0	0	0
Sandwiches, filled rolls, filled pita breads and croissants	Meat, seafood, poultry and eggs	Savoury dishes	0	0	0	0	0	0	0	0	0	0	0	0	0	0	0	0	0	0
Sausage rolls	Meat, seafood, poultry and eggs	Savoury dishes	0	0	0	0	0	0	0	0	0	0	0	0	0	0	0	0	0	0
Savouries	Meat, seafood, poultry and eggs	Savoury dishes	0	0	0	0	0	0	0	0	0	0	0	0	0	0	0	0	0	0
Stuffings (bread based)	Meat, seafood, poultry and eggs	Savoury dishes	0	0	0	0	0	0	0	0	0	0	0	0	0	0	0	0	0	0
Tortilla, tacos, doner kebabs, buritos, nachos	Meat, seafood, poultry and eggs	Savoury dishes	0	0	0	0	0	0	0	0	0	0	0	0	0	0	0	0	0	0
Condiments, salt and other flavourings	Miscellaneous	Sauces, soups and stocks	0	0	0	0	32.4	37.8	0	0	0	0	0	0	0	21.6	32.4	0	0	0
Cream or oil based pasta sauces (no meat)	Miscellaneous	Sauces, soups and stocks	0	0	0	0	0	0	0	0	0	0	0	0	0	0	0	0	0	0
Gravies	Miscellaneous	Sauces, soups and stocks	0	0	0	0	0	0	0	0	0	0	0	0	0	0	0	0	0	0
Mayonnaise and cream style dressings, full fat	Miscellaneous	Sauces, soups and stocks	7	0	0	0	0	0	0	0	0	14	14.7	14.7	14.7	0	0	14.7	14.7	14.7
Mayonnaise and cream style dressings, reduced fat	Miscellaneous	Sauces, soups and stocks	0	0	0	0	0	0	0	0	0	0	0	0	0	0	0	0	0	0
Oil and vinegar, French style dressings, full fat	Miscellaneous	Sauces, soups and stocks	0	0	0	0	0	0	0	0	0	0	0	0	0	0	0	0	0	0
Oil and vinegar, French style dressings, reduced fat	Miscellaneous	Sauces, soups and stocks	0	0	0	0	0	0	0	0	0	0	0	0	0	0	0	0	0	0
Other additional sauces includes steak sauce, fruit sauces	Miscellaneous	Sauces, soups and stocks	0	0	0	0	0	0	0	0	0	0	0	0	0	0	0	0	0	0
Other savoury sauces (no meat)	Miscellaneous	Sauces, soups and stocks	0	0	0	0	0	0	0	0	0	0	0	0	0	0	0	0	0	0
Other vegetable soups	Miscellaneous	Sauces, soups and stocks	168	0	0	0	0	0	0	0	0	126	0	0	0	0	0	0	0	0
Pasta sauces containing meat/chicken/fish	Miscellaneous	Sauces, soups and stocks	0	0	0	0	0	0	0	0	0	0	0	0	0	0	0	0	0	0
Pickles and chutneys	Miscellaneous	Sauces, soups and stocks	0	0	0	0	0	0	0	0	0	0	0	0	0	0	0	0	0	0
Roux sauces includes white sauces, cheese sauces	Miscellaneous	Sauces, soups and stocks	0	0	0	0	0	0	0	0	0	0	0	0	0	0	0	0	0	0
Soups containing chicken	Miscellaneous	Sauces, soups and stocks	0	0	0	0	0	0	0	0	0	0	0	0	0	0	0	0	0	0
Soups containing fish or seafood	Miscellaneous	Sauces, soups and stocks	0	0	0	0	0	0	0	0	0	0	0	0	0	0	0	0	0	0
Soups containing meat	Miscellaneous	Sauces, soups and stocks	0	0	0	0	0	0	0	0	0	0	0	0	0	0	0	0	0	0
Stocks	Miscellaneous	Sauces, soups and stocks	0	0	0	0	0	0	0	0	0	0	0	0	0	0	0	0	0	0
Tomato based pasta sauces (no meat)	Miscellaneous	Sauces, soups and stocks	42	0	0	0	0	0	0	0	0	49	0	0	0	0	0	0	0	0
Tomato based soups	Miscellaneous	Sauces, soups and stocks	0	0	0	0	0	0	0	0	0	0	0	0	0	0	0	0	0	0
Tomato sauce	Miscellaneous	Sauces, soups and stocks	14	12.6	12.6	12.6	0	0	12.6	12.6	12.6	28	25.2	25.2	25.2	0	0	25.2	25.2	25.2
Yeast & vege extracts (eg marmite)	Miscellaneous	Sauces, soups and stocks	7	5.05	5.05	5.05	0	0	5.05	5.05	5.05	7	0	0	5.05	0	0	5.05	5.05	5.05
Coffee	Non-alcoholic beverages	Coffee, tea and cocoa drinks (prepared with water)	3164	3250	3000	3250	0	0	3250	3250	3250	4200	3750	3750	3750	0	0	3250	4000	3750
Hot drinks includes cocoa and cereal beverages	Non-alcoholic beverages	Coffee, tea and cocoa drinks (prepared with water)	63	100	100	0	0	0	0	100	100	126	100	100	100	0	0	100	100	100
Tea includes black tea, herbal tea, green tea	Non-alcoholic beverages	Coffee, tea and cocoa drinks (prepared with water)	2793	2750	2750	2750	0	0	2750	2750	2750	2422	1500	1500	2000	0	0	2250	2250	2250
Cordials and fruit drinks	Non-alcoholic beverages	Soft drinks and juices	0	0	0	0	98.4	0	0	0	0	0	0	0	0	82	0	0	0	0
Diet soft drinks	Non-alcoholic beverages	Soft drinks and juices	0	0	0	0	0	0	0	0	0	0	0	0	0	0	0	0	0	0
Energy drinks	Non-alcoholic beverages	Soft drinks and juices	133	0	0	0	258	0	0	0	0	133	0	0	0	0	258	0	0	0
Fruit Juices includes apple, orange, grapefruit, grape etc	Non-alcoholic beverages	Soft drinks and juices	399	408	408	408	0	0	408	408	408	539	510	510	510	0	0	510	510	510
Other non-alcoholic beverages	Non-alcoholic beverages	Soft drinks and juices	0	0	0	0	0	0	0	0	0	0	0	0	0	0	0	0	0	0
Powdered drinks	Non-alcoholic beverages	Soft drinks and juices	0	0	0	0	0	5957	0	0	0	0	0	0	0	0	3108	0	0	0
Regular soft drinks	Non-alcoholic beverages	Soft drinks and juices	525	515	515	515	0	0	515	515	515	749	721	721	721	0	0	721	721	721
Sports drinks	Non-alcoholic beverages	Soft drinks and juices	0	0	0	0	0	0	0	0	0	0	0	0	0	0	0	0	0	0
Sweetened water	Non-alcoholic beverages	Soft drinks and juices	175	250	0	0	0	0	0	250	250	175	0	0	0	0	0	0	0	0
Vegetable juices	Non-alcoholic beverages	Soft drinks and juices	0	0	0	0	0	0	0	0	0	0	0	0	0	0	0	0	0	0
Water includes mineral and soda water, tap and filtered water	Non-alcoholic beverages	Soft drinks and juices	0	0	0	0	11750	0	0	0	0	0	0	0	0	8000	0	0	0	0

## Sheet: S2
		Food groups	F.Base	F.NAD	F.NAD_E	F.NAD_P	F.Min_E	F.Min_P	F.NAD_35	F.NAD_55	F.NAD_75	M.Base	M.NAD	M.NAD_E	M.NAD_P	M.Min_E	M.Min_P	M.NAD_35	M.NAD_55	M.NAD_75
Fatty acids	Total fats (g/ week)	Alcoholic beverages	0	0	0	0	0	0	0	0	0	0	0	0	0	0	0	0	0	0
		Dairy alternatives	1.41	20.21	15.8	2.57	4.41	0	20.21	23.5	28.63	0.53	6.98	6.98	6.98	4.41	0	9.54	11.39	13.95
		Dairy products	76.29	76.31	66.96	72.42	0	3.64	66.96	72.91	68.15	93.08	80.58	80.58	84.6	0	37.39	80.58	75.25	89.06
		Discretionary items	51.74	36.39	35.24	34.1	0	0	31.01	31.01	31.01	68.12	39.35	39.35	39.35	0	0	40.5	40.5	40.5
		Fats and oils	163.72	164.69	164.69	192.45	359.47	272.78	160.93	104.99	104.99	218.4	222.77	222.77	208.9	499.76	360.42	219.01	200.22	131.94
		Fruits and vegetables	30.8	34.17	35.1	34.33	49.25	0	35.1	35.1	35.1	39.37	44.28	44.28	41.61	42.09	2.22	43.51	41.67	42.79
		Grain foods	42.81	67.43	67.92	64.53	76.58	63.74	66.24	60.43	60.19	56.37	87.3	87.3	103.7	97.46	97.33	71.36	73.46	61.5
		Legumes, nuts and seeds	22.83	45.76	45.76	45.76	0	0	45.76	45.76	45.76	23.1	81.25	81.25	81.25	0	0	81.25	67.05	45.76
		Meat substitutes	5.27	3.41	6.82	3.41	0	0	3.41	3.41	3.41	5.27	3.41	3.41	3.41	0	0	6.82	3.41	3.41
		Meat, seafood, poultry and eggs	129.49	62.69	47.1	44.86	12.74	15.35	62.29	60.3	42.89	196.94	67.93	67.93	53.39	17.39	16.1	50.89	61.24	86.54
		Miscellaneous	4.83	0.11	0.11	0.11	0.35	0.41	0.11	0.11	0.11	6.16	4.05	4.05	4.11	0.23	0.35	4.11	4.11	4.11
		Non-alcoholic beverages	1.62	2.17	2.15	0.73	0.13	4.77	0.73	2.17	2.17	2.77	2.33	2.33	2.33	0.11	2.49	2.28	2.35	2.33
		Total	530.81	513.34	487.65	495.27	502.93	360.69	492.75	439.69	422.41	710.11	640.23	640.23	629.63	661.45	516.3	609.85	580.65	521.89
	PUFA (g/ week)	Alcoholic beverages	0	0	0	0	0	0	0	0	0	0	0	0	0	0	0	0	0	0
		Dairy alternatives	0.78	11.5	8.98	1.42	2.52	0	11.5	13.23	16.07	0.29	3.94	3.94	3.94	2.52	0	5.36	6.46	7.88
		Dairy products	2.08	2.08	1.89	1.96	0	0.12	1.89	1.97	1.89	2.58	2.34	2.34	2.37	0	0.99	2.34	2.18	2.56
		Discretionary items	5.15	3.53	3.25	2.97	0	0	3.02	3.02	3.02	6.85	3.59	3.59	3.59	0	0	3.87	3.87	3.87
		Fats and oils	24.78	24.93	24.93	41.27	128.23	134.52	24.79	20.39	20.39	32.35	39.57	39.57	31.4	143.07	134	39.43	38.72	34.43
		Fruits and vegetables	6.91	10.05	10.42	9.37	10.08	0	10.53	10.53	10.53	8.32	12.14	12.14	11.71	7.94	0.62	11.91	11.73	11.91
		Grain foods	13.72	21.59	22.34	20.51	34.73	39.74	21.29	19.72	19.77	18.09	27.85	27.85	33.32	37.58	66.9	23.3	24.04	22.18
		Legumes, nuts and seeds	4.94	15.71	15.71	15.71	0	0	15.71	15.71	15.71	5.07	33.14	33.14	33.14	0	0	33.14	26.17	15.71
		Meat substitutes	2.98	1.93	3.86	1.93	0	0	1.93	1.93	1.93	2.98	1.93	1.93	1.93	0	0	3.86	1.93	1.93
		Meat, seafood, poultry and eggs	22.07	13.77	12.34	10.31	4.88	5.09	13.6	13.2	10.43	31.85	12.79	12.79	10.41	7.38	4.44	9.26	12.75	21.16
		Miscellaneous	1.93	0.01	0.01	0.01	0.14	0.16	0.01	0.01	0.01	2.52	1.71	1.71	1.72	0.09	0.14	1.72	1.72	1.72
		Non-alcoholic beverages	0.15	0.17	0.17	0.12	0.05	1.67	0.12	0.17	0.17	0.22	0.2	0.2	0.2	0.04	0.87	0.2	0.2	0.2
		Total	85.49	105.27	103.9	105.58	180.63	181.3	104.39	99.88	99.92	111.12	139.2	139.2	133.73	198.62	207.96	134.39	129.77	123.55
	SFA (g/ week)	Alcoholic beverages	0	0	0	0	0	0	0	0	0	0	0	0	0	0	0	0	0	0
		Dairy alternatives	0.17	2.83	2.2	0.31	0.63	0	2.83	3.13	3.75	0.06	0.94	0.94	0.94	0.63	0	1.25	1.57	1.88
		Dairy products	47.37	47.33	41.23	45.15	0	2.19	41.23	44.74	41.87	57.19	49.05	49.05	52.02	0	21.07	49.05	45.93	54.76
		Discretionary items	26.21	18.91	18.65	18.4	0	0	15.7	15.7	15.7	33.59	20.03	20.03	20.03	0	0	20.29	20.29	20.29
		Fats and oils	52.9	53.35	53.35	56.75	46.9	34.32	50.96	42.51	42.51	64.71	64.22	64.22	62.52	66.41	46.84	61.83	49.9	26.85
		Fruits and vegetables	5.65	5.16	5.41	4.76	13.83	0	5.32	5.32	5.32	8.16	7.23	7.23	6.87	7.98	0.23	7.1	6.85	7.09
		Grain foods	9.38	13.79	13.54	12.8	11.07	12.33	13.52	12.26	12.14	12.14	17.5	17.5	20.59	17.44	20.64	14.45	14.84	12
		Legumes, nuts and seeds	3.03	5.87	5.87	5.87	0	0	5.87	5.87	5.87	3.08	10.32	10.32	10.32	0	0	10.32	8.54	5.87
		Meat substitutes	0.68	0.44	0.88	0.44	0	0	0.44	0.44	0.44	0.68	0.44	0.44	0.44	0	0	0.88	0.44	0.44
		Meat, seafood, poultry and eggs	40.62	15.99	11.18	11.29	2.71	3.84	15.76	15.21	10.4	64.91	18.03	18.03	14	3.42	4.51	13.83	15.58	20.57
		Miscellaneous	1.05	0.03	0.03	0.03	0.12	0.14	0.03	0.03	0.03	1.1	0.5	0.5	0.51	0.08	0.12	0.51	0.51	0.51
		Non-alcoholic beverages	0.62	0.95	0.95	0.07	0	0.71	0.07	0.95	0.95	1.2	0.96	0.96	0.96	0	0.37	0.96	0.96	0.96
		Total	187.68	164.65	153.29	155.87	75.26	53.53	151.73	146.16	138.98	246.82	189.22	189.22	189.2	95.96	93.78	180.47	165.41	151.22
	Linoleic acid (g/ week)	Alcoholic beverages	0	0	0	0	0	0	0	0	0	0	0	0	0	0	0	0	0	0
		Dairy alternatives	0	0	0	0	0	0	0	0	0	0	0	0	0	0	0	0	0	0
		Dairy products	0.88	0.88	0.82	0.81	0	0	0.82	0.84	0.82	1.08	1	1	0.98	0	0.3	1	0.92	1.09
		Discretionary items	3.77	2.58	2.34	2.1	0	0	2.58	2.58	2.58	5.35	3.22	3.22	3.22	0	0	3.46	3.46	3.46
		Fats and oils	21.97	22.1	22.1	37.83	106.2	124.1	22.02	17.99	17.99	28.81	35.81	35.81	27.95	106.49	112.83	35.73	35.31	31.7
		Fruits and vegetables	6.8	6.96	7.34	6.58	4.36	0	7.04	7.04	7.04	8.76	9.35	9.35	8.51	6.88	0.14	9.21	8.9	9.24
		Grain foods	11.79	19.54	20.07	18.8	28.84	34.41	19.09	17.21	17.05	15.62	25.34	25.34	30.66	31.7	60.46	21.69	22.35	19.36
		Legumes, nuts and seeds	4.61	7.61	7.61	7.61	0	0	7.61	7.61	7.61	4.67	11.98	11.98	11.98	0	0	11.98	10.23	7.61
		Meat substitutes	1.52	0.98	1.96	0.98	0	0	0.98	0.98	0.98	1.52	0.98	0.98	0.98	0	0	1.96	0.98	0.98
		Meat, seafood, poultry and eggs	15.42	10.9	10.21	6.83	6.85	5.88	10.85	10.72	8.33	21.77	8.76	8.76	6.86	10.52	0.82	5.34	7.52	16.73
		Miscellaneous	0.69	0.01	0.01	0.01	0	0	0.01	0.01	0.01	1.37	1.43	1.43	1.43	0	0	1.43	1.43	1.43
		Non-alcoholic beverages	0.11	0.11	0.1	0.11	0	0	0.11	0.11	0.11	0.14	0.13	0.13	0.13	0	0	0.11	0.14	0.13
		Total	67.56	71.67	72.56	81.66	146.25	164.39	71.11	65.09	62.52	89.09	98	98	92.7	155.59	174.55	91.91	91.24	91.73
	LC n3(g/ week)	Alcoholic beverages	0	0	0	0	0	0	0	0	0	0	0	0	0	0	0	0	0	0
		Dairy alternatives	0	0	0	0	0	0	0	0	0	0	0	0	0	0	0	0	0	0
		Dairy products	0.12	0.12	0.09	0.11	0	0	0.09	0.09	0.09	0.14	0.1	0.1	0.12	0	0.1	0.1	0.09	0.12
		Discretionary items	0.03	0.01	0.01	0.01	0	0	0.01	0.01	0.01	0.06	0.02	0.02	0.02	0	0	0.02	0.02	0.02
		Fats and oils	0.15	0.15	0.15	0.15	0	0	0.14	0.14	0.14	0.16	0.16	0.16	0.16	0	0	0.15	0.1	0.02
		Fruits and vegetables	0.01	0.01	0.01	0.01	0	0	0.01	0.01	0.01	0.01	0.01	0.01	0.01	0	0	0.01	0.01	0.01
		Grain foods	0.01	0.24	0.2	0.25	0	0	0.24	0.19	0.19	0.02	0.25	0.25	0.25	0	0	0.25	0.25	0.06
		Legumes, nuts and seeds	0	0	0	0	0	0	0	0	0	0	0	0	0	0	0	0	0	0
		Meat substitutes	0	0	0	0	0	0	0	0	0	0	0	0	0	0	0	0	0	0
		Meat, seafood, poultry and eggs	1.28	0.31	0.64	0.33	0.67	0.68	0.35	0.23	0.25	1.55	0.65	0.65	0.57	1.07	2.95	0.63	2.03	1.95
		Miscellaneous	0	0	0	0	0	0	0	0	0	0	0	0	0	0	0	0	0	0
		Non-alcoholic beverages	0	0	0	0	0.07	0	0	0	0	0	0	0	0	0.06	0	0	0	0
		Total	1.6	0.84	1.1	0.86	0.74	0.68	0.84	0.67	0.69	1.94	1.19	1.19	1.13	1.13	3.05	1.16	2.5	2.18
	ALA (g/ week)	Alcoholic beverages	0	0	0	0	0	0	0	0	0	0	0	0	0	0	0	0	0	0
		Dairy alternatives	0.07	0.12	0.12	0.12	0	0	0.12	0.48	0.72	0.02	0.12	0.12	0.12	0	0	0.24	0.12	0.24
		Dairy products	0.43	0.44	0.38	0.41	0	0	0.38	0.39	0.39	0.52	0.45	0.45	0.47	0	0.19	0.45	0.42	0.5
		Discretionary items	0.74	0.39	0.35	0.31	0	0	0.39	0.39	0.39	1.2	0.61	0.61	0.61	0	0	0.65	0.65	0.65
		Fats and oils	2.3	2.31	2.31	2.91	19.82	9.68	2.28	1.93	1.93	2.94	3.16	3.16	2.86	32.61	19.09	3.13	2.98	2.5
		Fruits and vegetables	2.87	3.28	3.13	2.89	0.82	0	3.27	3.27	3.27	3.55	4.24	4.24	3.82	0.95	0.07	4.14	4.02	4.14
		Grain foods	2.22	2.25	2.41	2.05	2.76	3.8	2.2	2.16	2.15	2.88	3.44	3.44	3.6	2.67	6.26	2.55	2.62	2.86
		Legumes, nuts and seeds	0.31	1.03	1.03	1.03	0	0	1.03	1.03	1.03	0.4	2.33	2.33	2.33	0	0	2.33	1.81	1.03
		Meat substitutes	0.31	0.2	0.4	0.2	0	0	0.2	0.2	0.2	0.31	0.2	0.2	0.2	0	0	0.4	0.2	0.2
		Meat, seafood, poultry and eggs	2	0.28	0.26	0.13	0.62	0.53	0.29	0.26	0.12	2.38	2	2	1.87	0.99	0.16	0.31	0.71	0.7
		Miscellaneous	0	0	0	0	0.02	0.03	0	0	0	0	0	0	0	0.02	0.02	0	0	0
		Non-alcoholic beverages	0.01	0.01	0.01	0	0	0	0	0.01	0.01	0.02	0.01	0.01	0.01	0	0	0.01	0.01	0.01
		Total	11.26	10.31	10.4	10.05	24.04	14.04	10.16	10.12	10.21	14.22	16.56	16.56	15.89	37.24	25.79	14.21	13.54	12.83
Amino acids	Valine (g/ week)	Alcoholic beverages	0	0	0	0	0	0	0	0	0	0	0	0	0	0	0	0	0	0
		Dairy alternatives	0.06	1.28	0.99	0.1	0.3	0	1.28	1.29	1.49	0.02	0.4	0.4	0.4	0.3	0	0.5	0.69	0.79
		Dairy products	5.14	5.16	4.51	4.94	0	18.19	4.51	6.88	6.52	6.33	5.45	5.45	5.85	0	18.03	5.45	5.2	8.94
		Discretionary items	0.83	0.58	0.5	0.42	0	0	0.51	0.51	0.51	1.07	0.52	0.52	0.52	0	0	0.6	0.6	0.6
		Fats and oils	0.03	0.03	0.03	0.03	0	0	0.03	0.03	0.03	0.04	0.04	0.04	0.04	0	0	0.04	0.03	0.01
		Fruits and vegetables	1.53	1.79	1.53	1.34	2.1	0	1.7	1.7	1.7	2.06	2.14	2.14	1.98	3.18	0.04	2.05	2.04	1.97
		Grain foods	3.89	7.58	7.3	7.24	14.82	11.44	7.65	7.02	6.97	5.33	8.22	8.22	9.73	21.98	20.82	7.48	7.73	6.93
		Legumes, nuts and seeds	0.56	4.54	4.54	4.54	0	0	4.54	4.54	4.54	0.72	11.44	11.44	11.44	0	0	11.44	8.68	4.54
		Meat substitutes	0.14	0.09	0.18	0.09	0	0	0.09	0.09	0.09	0.14	0.09	0.09	0.09	0	0	0.18	0.09	0.09
		Meat, seafood, poultry and eggs	13.38	7.86	4.79	3.94	1.16	2.07	7.66	7.32	3.32	17.45	8.37	8.37	5.12	1.43	2.15	7.66	7.89	8.79
		Miscellaneous	0.11	0	0	0	0.18	0.21	0	0	0	0.1	0.01	0.01	0.01	0.12	0.18	0.01	0.01	0.01
		Non-alcoholic beverages	0	0	0	0	0	0.01	0	0	0	0	0	0	0	0	0.01	0	0	0
		Total	25.67	28.91	24.37	22.64	18.56	31.92	27.97	29.38	25.17	33.26	36.68	36.68	35.18	27.01	41.23	35.41	32.96	32.67
	Tryptophan(g/ week)	Alcoholic beverages	0	0	0	0	0	0	0	0	0	0	0	0	0	0	0	0	0	0
		Dairy alternatives	0.01	0.27	0.21	0.03	0.06	0	0.27	0.28	0.34	0.01	0.09	0.09	0.09	0.06	0	0.11	0.15	0.17
		Dairy products	0.93	0.92	0.88	0.88	0	3.43	0.88	1.15	1.27	1.23	1.18	1.18	1.17	0	3.44	1.18	1.13	1.42
		Discretionary items	0.18	0.12	0.11	0.09	0	0	0.11	0.11	0.11	0.24	0.11	0.11	0.11	0	0	0.13	0.13	0.13
		Fats and oils	0.01	0.01	0.01	0.01	0	0	0.01	0.01	0.01	0.01	0.01	0.01	0.01	0	0	0.01	0.01	0
		Fruits and vegetables	0.21	0.25	0.19	0.19	0.34	0	0.24	0.24	0.24	0.27	0.28	0.28	0.25	0.54	0.01	0.26	0.26	0.26
		Grain foods	0.85	1.54	1.54	1.44	3.24	3.26	1.55	1.43	1.42	1.16	1.73	1.73	2.07	4.46	5.77	1.56	1.63	1.53
		Legumes, nuts and seeds	0.1	0.86	0.86	0.86	0	0	0.86	0.86	0.86	0.12	2.17	2.17	2.17	0	0	2.17	1.64	0.86
		Meat substitutes	0.03	0.02	0.04	0.02	0	0	0.02	0.02	0.02	0.03	0.02	0.02	0.02	0	0	0.04	0.02	0.02
		Meat, seafood, poultry and eggs	2.83	1.7	1.02	0.76	0.28	0.4	1.68	1.62	0.7	3.64	1.75	1.75	1.02	0.36	0.42	1.58	1.6	1.9
		Miscellaneous	0.02	0	0	0	0.01	0.02	0	0	0	0.02	0	0	0	0.01	0.01	0	0	0
		Non-alcoholic beverages	0	0	0	0	0	0	0	0	0	0	0	0	0	0	0	0	0	0
		Total	5.17	5.69	4.86	4.28	3.93	7.11	5.62	5.72	4.97	6.73	7.34	7.34	6.91	5.43	9.65	7.04	6.57	6.29
	Threonine (g/ week)	Alcoholic beverages	0	0	0	0	0	0	0	0	0	0	0	0	0	0	0	0	0	0
		Dairy alternatives	0.04	0.81	0.63	0.08	0.18	0	0.81	0.85	1	0.02	0.26	0.26	0.26	0.18	0	0.33	0.44	0.52
		Dairy products	3.05	3.05	2.74	2.91	0	10.44	2.74	4.01	4.01	3.86	3.44	3.44	3.6	0	10.53	3.44	3.29	5.13
		Discretionary items	0.48	0.33	0.28	0.23	0	0	0.3	0.3	0.3	0.62	0.3	0.3	0.3	0	0	0.34	0.34	0.34
		Fats and oils	0.02	0.02	0.02	0.02	0	0	0.02	0.02	0.02	0.02	0.02	0.02	0.02	0	0	0.02	0.02	0.01
		Fruits and vegetables	0.76	0.94	0.82	0.7	1.44	0	0.89	0.89	0.89	0.97	0.96	0.96	0.89	2.16	0.02	0.91	0.91	0.98
		Grain foods	2.11	4.36	4.29	4.19	9.31	6.32	4.4	4.03	4.02	2.88	4.72	4.72	5.35	12.68	11.53	4.32	4.48	4.09
		Legumes, nuts and seeds	0.33	2.94	2.94	2.94	0	0	2.94	2.94	2.94	0.42	7.45	7.45	7.45	0	0	7.45	5.64	2.94
		Meat substitutes	0.09	0.06	0.12	0.06	0	0	0.06	0.06	0.06	0.09	0.06	0.06	0.06	0	0	0.12	0.06	0.06
		Meat, seafood, poultry and eggs	10.21	5.75	3.7	2.71	1.06	1.49	5.65	5.45	2.41	13.32	6.06	6.06	3.63	1.35	1.63	5.42	5.56	6.49
		Miscellaneous	0.06	0	0	0	0.06	0.07	0	0	0	0.06	0.01	0.01	0.01	0.04	0.06	0.01	0.01	0.01
		Non-alcoholic beverages	0	0	0	0	0	0.01	0	0	0	0	0	0	0	0	0	0	0	0
		Total	17.15	18.26	15.54	13.84	12.05	18.33	17.81	18.55	15.65	22.26	23.28	23.28	21.57	16.41	23.77	22.36	20.75	20.57
	SAA (g/ week)	Alcoholic beverages	0	0	0	0	0	0	0	0	0	0	0	0	0	0	0	0	0	0
		Dairy alternatives	0.01	0.55	0.42	0.02	0.13	0	0.55	0.47	0.5	0	0.15	0.15	0.15	0.13	0	0.17	0.28	0.3
		Dairy products	2.3	2.31	2.03	2.21	0	8.12	2.03	3.07	2.94	2.86	2.48	2.48	2.65	0	8.11	2.48	2.37	3.99
		Discretionary items	0.52	0.35	0.3	0.25	0	0	0.31	0.31	0.31	0.68	0.3	0.3	0.3	0	0	0.36	0.36	0.36
		Fats and oils	0.02	0.02	0.02	0.02	0	0	0.01	0.01	0.01	0.02	0.02	0.02	0.02	0	0	0.02	0.01	0.01
		Fruits and vegetables	0.59	0.75	0.69	0.54	1.08	0	0.71	0.71	0.71	0.75	0.81	0.81	0.74	1.6	0.02	0.78	0.77	0.79
		Grain foods	2.66	5.15	4.97	4.76	10.21	8.72	5.2	4.8	4.78	3.66	5.58	5.58	6.82	14.38	16.03	5.08	5.26	4.75
		Legumes, nuts and seeds	0.24	1.89	1.89	1.89	0	0	1.89	1.89	1.89	0.29	4.71	4.71	4.71	0	0	4.71	3.59	1.89
		Meat substitutes	0.06	0.04	0.07	0.04	0	0	0.04	0.04	0.04	0.06	0.04	0.04	0.04	0	0	0.07	0.04	0.04
		Meat, seafood, poultry and eggs	9.81	5.91	3.45	2.53	0.88	1.25	5.83	5.66	2.3	12.57	6.22	6.22	3.58	1.08	1.46	5.71	5.65	6.51
		Miscellaneous	0.05	0	0	0	0.06	0.07	0	0	0	0.05	0.01	0.01	0.01	0.04	0.06	0.01	0.01	0.01
		Non-alcoholic beverages	0	0	0	0	0	0	0	0	0	0	0	0	0	0	0	0	0	0
		Total	16.26	16.97	13.84	12.26	12.36	18.16	16.57	16.96	13.48	20.94	20.32	20.32	19.02	17.23	25.68	19.39	18.34	18.65
	Lysine (g/ week)	Alcoholic beverages	0	0	0	0	0	0	0	0	0	0	0	0	0	0	0	0	0	0
		Dairy alternatives	0.05	1.24	0.95	0.09	0.29	0	1.24	1.22	1.4	0.02	0.38	0.38	0.38	0.29	0	0.47	0.66	0.75
		Dairy products	5.83	5.85	5.16	5.58	0	20.01	5.16	7.86	7.69	7.25	6.33	6.33	6.72	0	19.97	6.33	6.02	10.05
		Discretionary items	0.58	0.41	0.34	0.27	0	0	0.37	0.37	0.37	0.76	0.36	0.36	0.36	0	0	0.43	0.43	0.43
		Fats and oils	0.04	0.04	0.04	0.04	0	0	0.04	0.04	0.04	0.04	0.04	0.04	0.04	0	0	0.04	0.03	0.01
		Fruits and vegetables	0.85	0.96	0.83	0.72	1.14	0	0.92	0.92	0.92	1.14	1.14	1.14	1.05	1.75	0.02	1.1	1.09	1.06
		Grain foods	2.11	5.24	5.06	4.92	11.74	6.27	5.26	4.64	4.58	2.87	5.79	5.79	6.91	13.56	11.72	5.29	5.48	4.7
		Legumes, nuts and seeds	0.41	5.23	5.23	5.23	0	0	5.23	5.23	5.23	0.58	13.52	13.52	13.52	0	0	13.52	10.2	5.23
		Meat substitutes	0.14	0.09	0.19	0.09	0	0	0.09	0.09	0.09	0.14	0.09	0.09	0.09	0	0	0.19	0.09	0.09
		Meat, seafood, poultry and eggs	21.23	12.37	6.82	4.63	1.88	2.51	12.22	11.91	4.09	26.92	12.82	12.82	6.72	2.3	3.21	11.61	11.44	13.12
		Miscellaneous	0.06	0	0	0	0.06	0.07	0	0	0	0.05	0.01	0.01	0.01	0.04	0.06	0.01	0.01	0.01
		Non-alcoholic beverages	0	0	0	0	0	0.01	0	0	0	0	0	0	0	0	0	0	0	0
		Total	31.3	31.43	24.62	21.57	15.11	28.87	30.53	32.28	24.41	39.77	40.48	40.48	35.8	17.94	34.98	38.99	35.45	35.45
	Leucine (g/ week)	Alcoholic beverages	0	0	0	0	0	0	0	0	0	0	0	0	0	0	0	0	0	0
		Dairy alternatives	0.07	1.56	1.2	0.13	0.36	0	1.56	1.59	1.85	0.03	0.49	0.49	0.49	0.36	0	0.62	0.85	0.97
		Dairy products	7.04	7.06	6.27	6.74	0	25.08	6.27	9.37	9.19	8.82	7.77	7.77	8.2	0	25.05	7.77	7.41	12.03
		Discretionary items	1.11	0.8	0.69	0.57	0	0	0.72	0.72	0.72	1.4	0.7	0.7	0.7	0	0	0.81	0.81	0.81
		Fats and oils	0.05	0.05	0.05	0.05	0	0	0.05	0.05	0.05	0.05	0.05	0.05	0.05	0	0	0.05	0.04	0.01
		Fruits and vegetables	0.9	1.05	0.9	0.8	1.7	0	1	1	1	1.2	1.23	1.23	1.14	2.84	0.03	1.17	1.16	1.14
		Grain foods	5.14	10.34	10.09	10.47	20.78	15.85	10.59	10.03	10.17	7.11	10.57	10.57	12.38	35.03	28.06	9.68	10	9.38
		Legumes, nuts and seeds	0.68	5.81	5.81	5.81	0	0	5.81	5.81	5.81	0.88	14.68	14.68	14.68	0	0	14.68	11.13	5.81
		Meat substitutes	0.17	0.11	0.22	0.11	0	0	0.11	0.11	0.11	0.17	0.11	0.11	0.11	0	0	0.22	0.11	0.11
		Meat, seafood, poultry and eggs	19.28	11.08	6.5	5	1.67	2.61	10.87	10.48	4.32	25	11.6	11.6	6.68	2.1	2.88	10.48	10.63	12.14
		Miscellaneous	0.08	0	0	0	0.26	0.3	0	0	0	0.07	0.01	0.01	0.01	0.17	0.26	0.01	0.01	0.01
		Non-alcoholic beverages	0	0	0	0	0	0.01	0	0	0	0	0	0	0	0	0.01	0	0	0
		Total	34.52	37.86	31.73	29.68	24.77	43.85	36.98	39.16	33.22	44.73	47.21	47.21	44.44	40.5	56.29	45.49	42.15	42.41
	Isoleucine (g/ week)	Alcoholic beverages	0	0	0	0	0	0	0	0	0	0	0	0	0	0	0	0	0	0
		Dairy alternatives	0.05	1.28	0.98	0.1	0.3	0	1.28	1.28	1.48	0.02	0.39	0.39	0.39	0.3	0	0.49	0.69	0.79
		Dairy products	4.01	4.02	3.59	3.84	0	15.59	3.59	5.27	5.18	5.08	4.5	4.5	4.73	0	15.55	4.5	4.3	6.81
		Discretionary items	0.69	0.48	0.41	0.34	0	0	0.43	0.43	0.43	0.89	0.44	0.44	0.44	0	0	0.51	0.51	0.51
		Fats and oils	0.03	0.03	0.03	0.03	0	0	0.03	0.03	0.03	0.03	0.03	0.03	0.03	0	0	0.03	0.02	0.01
		Fruits and vegetables	1.21	1.46	1.23	1.1	1.6	0	1.4	1.4	1.4	1.61	1.69	1.69	1.55	2.33	0.04	1.61	1.6	1.59
		Grain foods	3.17	6.11	5.86	5.7	10.81	8.54	6.15	5.67	5.65	4.32	6.63	6.63	7.68	16.31	15.95	6.08	6.28	5.48
		Legumes, nuts and seeds	0.46	4.18	4.18	4.18	0	0	4.18	4.18	4.18	0.61	10.61	10.61	10.61	0	0	10.61	8.04	4.18
		Meat substitutes	0.14	0.09	0.18	0.09	0	0	0.09	0.09	0.09	0.14	0.09	0.09	0.09	0	0	0.18	0.09	0.09
		Meat, seafood, poultry and eggs	12.28	7.35	4.21	3.33	1.17	1.84	7.21	6.93	2.86	15.82	7.73	7.73	4.46	1.43	1.9	7.08	7.12	8.01
		Miscellaneous	0.11	0	0	0	0.12	0.14	0	0	0	0.09	0.01	0.01	0.01	0.08	0.12	0.01	0.01	0.01
		Non-alcoholic beverages	0	0	0	0	0	0.01	0	0	0	0	0	0	0	0	0	0	0	0
		Total	22.15	25	20.67	18.71	14	26.12	24.36	25.28	21.3	28.61	32.12	32.12	29.99	20.45	33.56	31.1	28.66	27.48
	Histidine (g/ week)	Alcoholic beverages	0	0	0	0	0	0	0	0	0	0	0	0	0	0	0	0	0	0
		Dairy alternatives	0.02	0.49	0.38	0.04	0.11	0	0.49	0.5	0.58	0.01	0.15	0.15	0.15	0.11	0	0.19	0.26	0.3
		Dairy products	2.08	2.09	1.89	1.98	0	7.53	1.89	2.74	2.82	2.64	2.38	2.38	2.47	0	7.44	2.38	2.27	3.44
		Discretionary items	0.33	0.23	0.2	0.16	0	0	0.21	0.21	0.21	0.42	0.2	0.2	0.2	0	0	0.23	0.23	0.23
		Fats and oils	0.01	0.01	0.01	0.01	0	0	0.01	0.01	0.01	0.02	0.01	0.01	0.01	0	0	0.01	0.01	0
		Fruits and vegetables	0.43	0.49	0.42	0.35	0.58	0	0.46	0.46	0.46	0.55	0.54	0.54	0.5	0.94	0.01	0.52	0.51	0.52
		Grain foods	1.68	3.45	3.35	3.32	6.79	6.07	3.48	3.18	3.17	2.29	3.72	3.72	4.25	9.84	11.34	3.42	3.54	3.14
		Legumes, nuts and seeds	0.25	1.94	1.94	1.94	0	0	1.94	1.94	1.94	0.32	4.87	4.87	4.87	0	0	4.87	3.7	1.94
		Meat substitutes	0.06	0.04	0.08	0.04	0	0	0.04	0.04	0.04	0.06	0.04	0.04	0.04	0	0	0.08	0.04	0.04
		Meat, seafood, poultry and eggs	7.69	4.49	2.3	1.73	0.5	0.73	4.44	4.34	1.55	10.03	4.42	4.42	2.25	0.53	0.96	4	3.88	4.63
		Miscellaneous	0.03	0	0	0	0.04	0.05	0	0	0	0.03	0	0	0	0.03	0.04	0	0	0
		Non-alcoholic beverages	0	0	0	0	0	0	0	0	0	0	0	0	0	0	0	0	0	0
		Total	12.58	13.23	10.57	9.57	8.02	14.38	12.96	13.42	10.78	16.37	16.33	16.33	14.74	11.45	19.79	15.7	14.44	14.24
	AAA (g/ week)	Alcoholic beverages	0	0	0	0	0	0	0	0	0	0	0	0	0	0	0	0	0	0
		Dairy alternatives	0.1	2.11	1.63	0.17	0.48	0	2.11	2.15	2.5	0.04	0.66	0.66	0.66	0.48	0	0.83	1.14	1.32
		Dairy products	7.51	7.53	6.7	7.18	0	28.16	6.7	9.97	9.85	9.36	8.27	8.27	8.71	0	27.66	8.27	7.88	12.72
		Discretionary items	1.36	0.96	0.82	0.69	0	0	0.85	0.85	0.85	1.75	0.86	0.86	0.86	0	0	0.99	0.99	0.99
		Fats and oils	0.05	0.05	0.05	0.05	0	0	0.05	0.05	0.05	0.06	0.05	0.05	0.05	0	0	0.05	0.04	0.02
		Fruits and vegetables	2.13	2.5	2.05	1.87	3.3	0	2.38	2.38	2.38	2.88	2.88	2.88	2.63	5.3	0.06	2.73	2.71	2.69
		Grain foods	6.31	11.93	11.44	11.21	21.23	18.14	12.02	11.08	11.03	8.65	13.02	13.02	15.25	33.18	34.1	11.88	12.27	10.78
		Legumes, nuts and seeds	1.06	7.89	7.89	7.89	0	0	7.89	7.89	7.89	1.33	19.68	19.68	19.68	0	0	19.68	14.96	7.89
		Meat substitutes	0.22	0.15	0.29	0.15	0	0	0.15	0.15	0.15	0.22	0.15	0.15	0.15	0	0	0.29	0.15	0.15
		Meat, seafood, poultry and eggs	19.88	11.94	6.92	5.65	1.78	2.99	11.68	11.19	4.86	25.79	12.55	12.55	7.43	2.22	3.02	11.54	11.65	13.13
		Miscellaneous	0.19	0.01	0.01	0.01	0.3	0.35	0.01	0.01	0.01	0.17	0.02	0.02	0.02	0.2	0.3	0.02	0.02	0.02
		Non-alcoholic beverages	0	0	0	0	0	0.01	0	0	0	0	0	0	0	0	0.01	0	0	0
		Total	38.81	45.07	37.8	34.87	27.09	49.65	43.84	45.72	39.57	50.25	58.14	58.14	55.44	41.38	65.15	56.28	51.81	49.71
Minerals	Calcium (mg/ week)	Alcoholic beverages	32.71	0	0	0	0	0	0	0	0	81.41	0	0	0	0	0	0	0	0
		Dairy alternatives	66.27	561.7	451.45	120.7	110.25	0	561.7	813.55	1054.95	24.85	230.95	230.95	230.95	110.25	0	351.65	341.2	461.9
		Dairy products	2410.96	2408.51	2228.96	2300.05	0	4172.4	2228.96	3924.72	3441.74	3143.31	2913.52	2913.52	2969.84	0	4799.28	2913.52	2790.29	4568.99
		Discretionary items	357.87	303.25	269.69	236.13	0	144.59	284.16	284.16	284.16	419.75	293.55	293.55	295.51	0	5.86	327.12	327.12	327.12
		Fats and oils	15.54	15.7	15.7	15.7	0	0	14.88	14.88	14.88	17.85	17.45	17.45	17.45	0	0	16.64	12.54	6.81
		Fruits and vegetables	431.5	599.91	492.66	460.12	554.31	0	576.27	576.27	576.27	496.02	619.23	619.23	537.28	838.04	34.97	589.07	571.78	615.76
		Grain foods	975.1	2309.15	2750.81	3150.35	5637.23	2222.79	2545.05	2710.89	2972.95	1305.13	1504.22	1504.22	1635.07	5494.75	1670.39	1445.69	1480.3	1887.93
		Legumes, nuts and seeds	56.24	386.85	386.85	386.85	0	0	386.85	386.85	386.85	78.45	975.19	975.19	975.19	0	0	975.19	739.85	386.85
		Meat substitutes	47.23	30.53	61.06	30.53	0	0	30.53	30.53	30.53	47.23	30.53	30.53	30.53	0	0	61.06	30.53	30.53
		Meat, seafood, poultry and eggs	452.89	195.58	171.1	145.71	88.87	79.64	197.58	192.78	154.38	653.3	211.08	211.08	178.68	118.68	298.6	163.24	511.41	597.44
		Miscellaneous	57.49	5.95	5.95	5.95	56.05	65.39	5.95	5.95	5.95	54	6.54	6.54	9.93	37.37	56.05	9.93	9.93	9.93
		Non-alcoholic beverages	183.72	192.95	184.95	170.45	595.98	333.59	170.45	192.95	192.95	234.76	197.92	197.92	205.42	404.92	176.63	194.17	216.67	209.17
		Total	5087.52	7010.08	7019.18	7022.54	7042.69	7018.4	7002.38	9133.53	9115.61	6556.06	7000.18	7000.18	7085.85	7004.01	7041.78	7047.28	7031.62	9102.43
	Iron (mg/ week)	Alcoholic beverages	0.54	0	0	0	0	0	0	0	0	0.5	0	0	0	0	0	0	0	0
		Dairy alternatives	0.4	23.24	17.61	0.72	5.63	0	23.24	19.78	21.23	0.15	6.35	6.35	6.35	5.63	0	7.08	11.98	12.7
		Dairy products	0.67	0.69	0.68	0.56	0	0.24	0.68	0.68	0.68	0.89	0.94	0.94	0.74	0	0.21	0.94	0.73	0.95
		Discretionary items	6.44	5.29	5.01	4.73	0	1.64	4.75	4.75	4.75	8.4	6.39	6.39	6.41	0	0.07	6.66	6.66	6.66
		Fats and oils	0.1	0.1	0.1	0.11	0.07	0.05	0.1	0.1	0.1	0.12	0.12	0.12	0.12	0.1	0.07	0.11	0.09	0.06
		Fruits and vegetables	9.59	11.32	8.37	10.02	15.4	0	10.87	10.87	10.87	12.28	12.45	12.45	11.37	24.07	0.64	11.9	11.39	12.36
		Grain foods	23.04	50.78	64.05	74.06	147.04	130.2	54.11	51.94	55.54	31.87	45.52	45.52	55.65	176.53	149.45	40.87	42.25	51.82
		Legumes, nuts and seeds	2.09	17.08	17.08	17.08	0	0	17.08	17.08	17.08	2.97	43.54	43.54	43.54	0	0	43.54	32.95	17.08
		Meat substitutes	1.24	0.8	1.61	0.8	0	0	0.8	0.8	0.8	1.24	0.8	0.8	0.8	0	0	1.61	0.8	0.8
		Meat, seafood, poultry and eggs	17.41	12.54	9.48	13.73	15.88	23.45	10.78	7.21	8.67	25.44	12.01	12.01	10.43	24.75	7.8	11.55	18.87	15.61
		Miscellaneous	3	1.36	1.36	1.36	1.37	1.59	1.36	1.36	1.36	3.15	0.54	0.54	1.67	0.91	1.37	1.67	1.67	1.67
		Non-alcoholic beverages	3.09	3.14	3.06	3.03	0.05	0.95	3.03	3.14	3.14	3.38	2.64	2.64	2.94	0.04	0.5	2.94	3.16	3.09
		Total	67.61	126.34	128.41	126.2	185.44	158.12	126.8	117.71	124.22	90.39	131.3	131.3	140.02	232.03	160.11	128.87	130.55	122.8
	Iodine (ug/ week)	Alcoholic beverages	3.4	0	0	0	0	0	0	0	0	12.57	0	0	0	0	0	0	0	0
		Dairy alternatives	1.12	548.04	411.54	2.04	136.5	0	548.04	417.66	421.74	0.42	138.54	138.54	138.54	136.5	0	140.58	275.04	277.08
		Dairy products	119.37	119.95	112.09	112.13	0	171	112.09	201.5	166.36	163.28	152.71	152.71	152.12	0	243.4	152.71	144.26	212.16
		Discretionary items	81.76	46.36	32.18	17.99	0	0	44.92	44.92	44.92	121.53	38.38	38.38	38.38	0	0	52.56	52.56	52.56
		Fats and oils	2	2.02	2.02	2.06	0.95	0.56	1.9	1.9	1.9	2.28	2.25	2.25	2.22	1.47	0.93	2.13	1.56	0.77
		Fruits and vegetables	10.92	17.37	17.82	610.28	24.53	0	17.91	17.91	17.91	14.5	218.81	218.81	218.17	34.78	199.35	218.28	19.82	20.17
		Grain foods	234.87	289.03	279.65	181.87	56.93	34.86	281.03	271.47	272.17	306.8	357.07	357.07	357.07	72.89	40.45	352.32	360.72	302.88
		Legumes, nuts and seeds	1.02	4.42	4.42	4.42	0	0	4.42	4.42	4.42	1.58	11.16	11.16	11.16	0	0	11.16	8.47	4.42
		Meat substitutes	0	0	0	0	0	0	0	0	0	0	0	0	0	0	0	0	0	0
		Meat, seafood, poultry and eggs	166.05	109.82	173.07	103.55	269.3	219.06	109.89	108.09	107.84	234.86	143.18	143.18	141.64	429.64	30.74	125.33	171.38	183.62
		Miscellaneous	6.23	0.52	0.52	0.52	533.41	622.31	0.52	0.52	0.52	6.01	0.89	0.89	1.08	355.61	533.41	1.08	1.08	1.08
		Non-alcoholic beverages	16.96	17.91	16.71	15.89	28.39	4.17	15.89	17.91	17.91	22.62	19.78	19.78	20.06	19.36	2.18	18.85	20.87	20.2
		Total	643.7	1155.44	1050.02	1050.75	1050.01	1051.96	1136.61	1086.3	1055.69	886.45	1082.77	1082.77	1080.44	1050.25	1050.46	1075	1055.76	1074.94
	Sodium (mg/ week)	Alcoholic beverages	22.21	0	0	0	0	0	0	0	0	72.59	0	0	0	0	0	0	0	0
		Dairy alternatives	22.03	69.52	62.17	40.12	7.35	0	69.52	182.53	262.77	8.26	47.47	47.47	47.47	7.35	0	87.59	54.82	94.94
		Dairy products	1203.25	1190.24	1142.78	1140.26	0	1716.84	1142.78	1610.03	1392.68	1524.75	1467.31	1467.31	1458.71	0	1834.73	1467.31	1411.25	1784.21
		Discretionary items	1010.42	733.77	605.75	477.73	0	23.79	708.7	708.7	708.7	1351.45	750.05	750.05	750.37	0	0.96	878.07	878.07	878.07
		Fats and oils	585.43	590.53	590.53	590.53	0	0	573.73	573.73	573.73	699.47	686.29	686.29	686.29	0	0	669.49	585.49	467.88
		Fruits and vegetables	900.48	1370.12	1359.42	1338.22	1450.97	0	1442.46	1442.46	1442.46	1368.14	1716.61	1716.61	1760.6	286.07	97.64	1716.9	1677.29	1778.66
		Grain foods	4025.47	7010.21	6956.82	6641.67	2948.99	930.78	7008.49	6493.16	6624.53	5225.65	7528.33	7528.33	7534.87	7192.4	370.28	7347.71	7483.25	5558.58
		Legumes, nuts and seeds	137.25	99.91	99.91	99.91	0	0	99.91	99.91	99.91	216.47	186.66	186.66	186.66	0	0	186.66	151.96	99.91
		Meat substitutes	90.07	58.22	116.44	58.22	0	0	58.22	58.22	58.22	90.07	58.22	58.22	58.22	0	0	116.44	58.22	58.22
		Meat, seafood, poultry and eggs	6434.05	2486.67	2600.66	2377.09	631.33	613.21	2543.21	2450.94	2267.81	10010.7	1158.34	1158.34	951.79	716.68	2593.27	965.42	1140.2	2719
		Miscellaneous	1291.97	249.17	249.17	249.17	8262.86	9640.01	249.17	249.17	249.17	1300.02	287.84	287.84	449.44	5508.58	8262.86	449.44	449.44	449.44
		Non-alcoholic beverages	247.98	110.88	86.38	82.88	686.48	1060.35	82.88	110.88	110.88	275.19	100.65	100.65	103.15	281.82	837.02	99.4	106.9	104.4
		Total	15970.6	13969.2	13870	13095.8	13988	13985	13979.1	13979.7	13790.9	22142.7	13987.8	13987.8	13987.6	13992.9	13996.8	13984.4	13996.9	13993.3
	Selenium (ug/ week)	Alcoholic beverages	0	0	0	0	0	0	0	0	0	0	0	0	0	0	0	0	0	0
		Dairy alternatives	0.78	34.19	26	1.43	8.19	0	34.19	30.28	33.14	0.29	9.62	9.62	9.62	8.19	0	11.05	17.81	19.24
		Dairy products	23.09	22.91	22.5	21.96	0	2.56	22.5	39.95	37.49	31.99	31.63	31.63	30.95	0	14.8	31.63	30.54	45.69
		Discretionary items	20.59	15.82	12.71	9.59	0	3.05	15.5	15.5	15.5	25.95	13.85	13.85	13.89	0	0.12	16.96	16.96	16.96
		Fats and oils	1.47	1.48	1.48	1.48	2.43	0.76	1.44	1.44	1.44	1.75	1.72	1.72	1.72	4.4	2.28	1.67	1.44	1.12
		Fruits and vegetables	7.43	10.48	8.92	7.17	4.73	0	8.67	8.67	8.67	10.41	11.23	11.23	11.26	3.2	0.28	11.24	11.2	10.67
		Grain foods	106.41	169.01	166.68	170.43	193.07	68.96	172.26	165.92	169.11	136.43	169.83	169.83	176.71	370.3	38.18	160.2	163.59	148.73
		Legumes, nuts and seeds	2.17	46.02	46.02	46.02	0	0	46.02	46.02	46.02	2.64	119.94	119.94	119.94	0	0	119.94	90.37	46.02
		Meat substitutes	0.46	0.3	0.59	0.3	0	0	0.3	0.3	0.3	0.46	0.3	0.3	0.3	0	0	0.59	0.3	0.3
		Meat, seafood, poultry and eggs	329.27	185.36	191.71	162.32	937.21	961.01	228.3	166.96	132.18	401.9	237.97	237.97	165.88	103.96	968.35	211.99	230.99	216.55
		Miscellaneous	1.89	0.64	0.64	0.64	0	0	0.64	0.64	0.64	1.95	0.28	0.28	0.77	0	0	0.77	0.77	0.77
		Non-alcoholic beverages	0.32	0.43	0.43	0.14	0	0	0.14	0.43	0.43	0.55	0.46	0.46	0.46	0	0	0.46	0.46	0.46
		Total	493.88	486.64	477.68	421.48	1145.63	1036.34	529.96	476.11	444.92	614.32	596.83	596.83	531.5	490.05	1024.01	566.5	564.43	506.51
	Copper (mg/ week)	Alcoholic beverages	0.06	0	0	0	0	0	0	0	0	0.08	0	0	0	0	0	0	0	0
		Dairy alternatives	0.02	0.84	0.64	0.04	0.2	0	0.84	0.76	0.84	0.01	0.24	0.24	0.24	0.2	0	0.28	0.44	0.48
		Dairy products	0.16	0.17	0.16	0.14	0	0.06	0.16	0.25	0.19	0.2	0.2	0.2	0.17	0	0.09	0.2	0.16	0.24
		Discretionary items	0.94	0.78	0.74	0.7	0	0.38	0.69	0.69	0.69	1.15	0.83	0.83	0.84	0	0.02	0.87	0.87	0.87
		Fats and oils	0.01	0.01	0.01	0.01	0.03	0.01	0.01	0.01	0.01	0.01	0.01	0.01	0.01	0.06	0.03	0.01	0.01	0.01
		Fruits and vegetables	2.1	2.13	1.8	2.13	5.31	0	2.1	2.1	2.1	2.75	2.58	2.58	2.34	10.15	0.14	2.49	2.36	2.42
		Grain foods	2.64	3.58	3.91	3.56	8.42	11.6	3.56	3.19	3.09	3.47	4.39	4.39	5.21	9.5	16.27	3.83	3.97	4.25
		Legumes, nuts and seeds	0.55	3.3	3.3	3.3	0	0	3.3	3.3	3.3	0.65	8.02	8.02	8.02	0	0	8.02	6.13	3.3
		Meat substitutes	0.1	0.07	0.14	0.07	0	0	0.07	0.07	0.07	0.1	0.07	0.07	0.07	0	0	0.14	0.07	0.07
		Meat, seafood, poultry and eggs	1.22	1.69	0.49	1.74	0.42	2.66	0.78	0.54	0.62	1.8	1.52	1.52	1.4	0.58	1.35	1.51	3.25	1.86
		Miscellaneous	0.18	0.03	0.03	0.03	0.13	0.15	0.03	0.03	0.03	0.19	0.03	0.03	0.05	0.09	0.13	0.05	0.05	0.05
		Non-alcoholic beverages	0.82	0.83	0.82	0.78	0	0	0.78	0.83	0.83	0.79	0.55	0.55	0.67	0	0	0.73	0.73	0.73
		Total	8.8	13.43	12.04	12.5	14.51	14.86	12.32	11.77	11.77	11.2	18.44	18.44	19.02	20.58	18.03	18.13	18.04	14.28
	Magnesium (mg/ week)	Alcoholic beverages	55.7	0	0	0	0	0	0	0	0	125.23	0	0	0	0	0	0	0	0
		Dairy alternatives	6.35	87.16	68.26	11.56	18.9	0	87.16	102.94	126.06	2.38	30.46	30.46	30.46	18.9	0	42.02	49.36	60.92
		Dairy products	188.17	189.85	174.31	175.91	0	381.33	174.31	313.93	259.99	246.46	227.82	227.82	226.57	0	435.89	227.82	211.03	335.41
		Discretionary items	149.73	123.34	115.38	107.43	0	23.79	104.35	104.35	104.35	175.92	120.07	120.07	120.4	0	0.96	128.03	128.03	128.03
		Fats and oils	1.54	1.56	1.56	1.56	0	0	1.47	1.47	1.47	1.75	1.71	1.71	1.71	0	0	1.62	1.16	0.53
		Fruits and vegetables	422.94	459.83	373.68	367.41	877.07	0	444.77	444.77	444.77	526.86	520.8	520.8	458.66	1598.8	19.14	493.66	476.73	492.42
		Grain foods	567.3	746.25	908.12	775.32	2352.72	4361.93	738.72	690.06	683.02	760.29	977.16	977.16	1279.41	2374.19	5765.14	817.86	860.22	1023.52
		Legumes, nuts and seeds	103.37	554.83	554.83	554.83	0	0	554.83	554.83	554.83	121.5	1330.49	1330.49	1330.49	0	0	1330.49	1020.23	554.83
		Meat substitutes	20.44	13.21	26.43	13.21	0	0	13.21	13.21	13.21	20.44	13.21	13.21	13.21	0	0	26.43	13.21	13.21
		Meat, seafood, poultry and eggs	335.97	176.21	121.8	89.48	84.14	87.22	175.28	167.55	85.64	459.33	165.84	165.84	98.61	114.08	70.62	140.53	180.63	223.8
		Miscellaneous	34.1	7.2	7.2	7.2	24.41	28.48	7.2	7.2	7.2	35.12	4.94	4.94	9.92	16.27	24.41	9.92	9.92	9.92
		Non-alcoholic beverages	151.34	156.83	149.33	148.83	197.8	59.57	148.83	156.83	156.83	192.24	165.81	165.81	170.81	134.97	31.08	158.31	180.81	173.31
		Total	2036.95	2516.27	2500.9	2252.74	3555.04	4942.32	2450.13	2557.14	2437.37	2667.52	3558.31	3558.31	3740.25	4257.21	6347.24	3376.69	3131.33	3015.9
	Manganese (mg/ week)	Alcoholic beverages	0.04	0	0	0	0	0	0	0	0	0.07	0	0	0	0	0	0	0	0
		Dairy alternatives	0.04	2.64	2	0.07	0.64	0	2.64	2.22	2.37	0.02	0.71	0.71	0.71	0.64	0	0.79	1.36	1.43
		Dairy products	0.17	0.17	0.17	0.15	0	0.1	0.17	0.18	0.2	0.23	0.24	0.24	0.2	0	0.12	0.24	0.19	0.41
		Discretionary items	2.31	1.94	1.72	1.51	0	0.13	1.48	1.48	1.48	2.58	1.54	1.54	1.54	0	0.01	1.76	1.76	1.76
		Fats and oils	0.01	0.01	0.01	0.01	0	0	0.01	0.01	0.01	0.01	0.01	0.01	0.01	0	0	0.01	0.01	0
		Fruits and vegetables	5.12	5.19	4.44	4.82	10.79	0	5.05	5.05	5.05	6.15	5.93	5.93	5.56	20.05	0.38	5.81	5.49	5.71
		Grain foods	16.08	20.59	32.98	21.92	176.88	135.46	20.37	19.43	19.55	22.34	31.13	31.13	42.81	154.4	191.82	24.2	26.93	51.35
		Legumes, nuts and seeds	1.56	6.74	6.74	6.74	0	0	6.74	6.74	6.74	1.76	15.53	15.53	15.53	0	0	15.53	12.01	6.74
		Meat substitutes	0.39	0.25	0.5	0.25	0	0	0.25	0.25	0.25	0.39	0.25	0.25	0.25	0	0	0.5	0.25	0.25
		Meat, seafood, poultry and eggs	1.67	0.79	0.69	0.73	0.62	0.84	0.69	0.64	0.64	2.74	0.57	0.57	0.54	0.72	0.34	0.39	0.7	1.08
		Miscellaneous	0.35	0.03	0.03	0.03	2.61	3.05	0.03	0.03	0.03	0.33	0.04	0.04	0.05	1.74	2.61	0.05	0.05	0.05
		Non-alcoholic beverages	3.16	3.14	3.11	3.11	0.03	0.06	3.11	3.14	3.14	2.99	2.04	2.04	2.51	0.02	0.03	2.69	2.78	2.75
		Total	30.9	41.49	52.39	39.34	191.57	139.64	40.54	39.17	39.46	39.61	57.99	57.99	69.71	177.57	195.31	51.97	51.53	71.53
	Potassium (mg/ week)	Alcoholic beverages	344.19	0	0	0	0	0	0	0	0	745.08	0	0	0	0	0	0	0	0
		Dairy alternatives	110.32	709.14	582.09	200.94	127.05	0	709.14	1184.91	1586.79	41.37	327.99	327.99	327.99	127.05	0	528.93	455.04	655.98
		Dairy products	2490.31	2513.9	2286.26	2337.78	0	5335.2	2286.26	4408.16	3464.36	3287.54	3000.2	3000.2	3020.22	0	6242.24	3000.2	2792.58	4555.62
		Discretionary items	1016.69	761.14	711.31	661.49	0	293.76	645.4	645.4	645.4	1272.82	725.48	725.48	729.45	0	11.91	775.3	775.3	775.3
		Fats and oils	31.38	31.66	31.66	31.66	0	0	30.64	30.64	30.64	37.28	36.55	36.55	36.55	0	0	35.54	30.48	23.39
		Fruits and vegetables	7441.21	8110.76	6412.08	6720.36	10430.7	0	7849.06	7849.06	7849.06	9505.16	9233.34	9233.34	8011.02	17512.2	340.97	8583.86	8273.03	8608.02
		Grain foods	2224.6	3195.16	3778.23	3287.5	8550.25	13392.7	3182.34	2944.7	2937.48	2974.56	3973.8	3973.8	4764.52	8468.52	19273.8	3397.4	3555.9	3930.27
		Legumes, nuts and seeds	457.03	3790.35	3790.35	3790.35	0	0	3790.35	3790.35	3790.35	599.62	9578.23	9578.23	9578.23	0	0	9578.23	7263.08	3790.35
		Meat substitutes	76.53	49.47	98.95	49.47	0	0	49.47	49.47	49.47	76.53	49.47	49.47	49.47	0	0	98.95	49.47	49.47
		Meat, seafood, poultry and eggs	3789.25	1873.8	1072.94	942	419.76	605.47	1836.6	1755.93	832.2	5125.22	1929.77	1929.77	1176.47	400.2	546.57	1619.33	1749.15	2122.52
		Miscellaneous	654.24	169.42	169.42	169.42	163.62	190.89	169.42	169.42	169.42	684.38	104.81	104.81	226.01	109.08	163.62	226.01	226.01	226.01
		Non-alcoholic beverages	1608.76	1653.77	1583.77	1603.77	122.53	142.97	1603.77	1653.77	1653.77	2055.89	1801.8	1801.8	1845.55	85.86	79.75	1727.43	1937.43	1867.43
		Total	20244.5	22858.6	20517.1	19794.7	19813.9	19961	22152.5	24481.8	23008.9	26405.5	30761.4	30761.4	29765.5	26702.9	26658.8	29571.2	27107.5	26604.4
	Phosphorus (mg/ week)	Alcoholic beverages	123.49	0	0	0	0	0	0	0	0	299.85	0	0	0	0	0	0	0	0
		Dairy alternatives	61.23	518.92	417.07	111.52	101.85	0	518.92	751.63	974.67	22.96	213.37	213.37	213.37	101.85	0	324.89	315.22	426.74
		Dairy products	1904.02	1905.2	1758.2	1810.68	0	3320.82	1758.2	3103.63	2668.04	2482.19	2293.56	2293.56	2333.36	0	3860.64	2293.56	2186.36	3439.84
		Discretionary items	465.29	341.35	310.9	280.45	0	0	294.52	294.52	294.52	578.29	315.31	315.31	315.31	0	0	345.75	345.75	345.75
		Fats and oils	15.19	15.34	15.34	15.34	2.08	0.65	14.57	14.57	14.57	17.5	17.12	17.12	17.12	3.77	1.95	16.34	12.48	7.06
		Fruits and vegetables	816.23	944.36	799.26	795.14	1144.39	0	899.35	899.35	899.35	1076.21	1140.56	1140.56	1032.21	1804.26	44.19	1097.3	1053.4	1080.25
		Grain foods	1897.94	2753.71	3412.84	2942.87	9180.29	12124.7	2737.73	2558.51	2545.36	2478.35	3335.94	3335.94	4202.64	9074.4	16778.7	2885.24	3047.31	3676.26
		Legumes, nuts and seeds	220.06	1504.22	1504.22	1504.22	0	0	1504.22	1504.22	1504.22	275.1	3728.1	3728.1	3728.1	0	0	3728.1	2838.55	1504.22
		Meat substitutes	56.37	36.44	72.88	36.44	0	0	36.44	36.44	36.44	56.37	36.44	36.44	36.44	0	0	72.88	36.44	36.44
		Meat, seafood, poultry and eggs	2822.24	1483.4	961.92	953.47	403.88	638.25	1463.94	1333.27	761.94	3879.31	1533.45	1533.45	1006.95	527.16	564.8	1417.22	1699.73	1840.1
		Miscellaneous	117.48	35.97	35.97	35.97	19.76	23.06	35.97	35.97	35.97	114.04	10.3	10.3	42.62	13.18	19.76	42.62	42.62	42.62
		Non-alcoholic beverages	150.83	161.14	156.14	138.14	3.94	107.23	138.14	161.14	161.14	210.69	189.21	189.21	190.46	3.28	55.94	181.08	196.08	191.08
		Total	8650.37	9700.05	9444.74	8624.24	10856.2	16214.7	9402	10693.2	9896.22	11490.9	12813.4	12813.4	13118.6	11527.9	21326	12405	11773.9	12590.4
	Zinc (mg/ week)	Alcoholic beverages	0.31	0	0	0	0	0	0	0	0	0.26	0	0	0	0	0	0	0	0
		Dairy alternatives	0.07	3.49	2.65	0.13	0.84	0	3.49	3.02	3.27	0.03	0.97	0.97	0.97	0.84	0	1.09	1.81	1.93
		Dairy products	7.9	7.9	7.37	7.47	0	14.36	7.37	12.01	10.66	10.23	9.58	9.58	9.61	0	16.05	9.58	9.09	13.69
		Discretionary items	3.03	2.54	2.23	1.92	0	0.27	2.2	2.2	2.2	3.49	2.26	2.26	2.27	0	0.01	2.57	2.57	2.57
		Fats and oils	0.06	0.07	0.07	0.07	0.02	0.02	0.06	0.06	0.06	0.08	0.07	0.07	0.07	0.02	0.02	0.07	0.06	0.04
		Fruits and vegetables	5.43	5.85	4.75	4.72	48.38	0	5.45	5.45	5.45	6.87	6.64	6.64	6.02	93.36	0.23	6.31	6.11	6.22
		Grain foods	20.39	33.14	38.67	32.78	126.39	81.32	33.31	28.13	27.51	26.27	39.17	39.17	43.34	120.81	126.65	34.93	36.77	46.13
		Legumes, nuts and seeds	1.8	12.9	12.9	12.9	0	0	12.9	12.9	12.9	2.21	32	32	32	0	0	32	24.36	12.9
		Meat substitutes	0.42	0.27	0.54	0.27	0	0	0.27	0.27	0.27	0.42	0.27	0.27	0.27	0	0	0.54	0.27	0.27
		Meat, seafood, poultry and eggs	22.4	12.11	6.19	7.61	4.91	7.93	11.43	10.14	5.76	32.04	10.28	10.28	6.03	7.23	4.24	10.69	16.35	13.52
		Miscellaneous	1.06	0.33	0.33	0.33	0.1	0.12	0.33	0.33	0.33	1	0.09	0.09	0.4	0.07	0.1	0.4	0.4	0.4
		Non-alcoholic beverages	0.9	0.98	0.93	0.79	0.03	0.48	0.79	0.98	0.98	1.17	0.98	0.98	1.02	0.02	0.25	1.04	1.04	1.04
		Total	63.77	79.58	76.63	68.99	180.67	104.5	77.6	75.49	69.39	84.07	102.31	102.31	102	222.35	147.55	99.22	98.83	98.71
Vitamins	Folate (ug/ week)	Alcoholic beverages	0	0	0	0	0	0	0	0	0	0	0	0	0	0	0	0	0	0
		Dairy alternatives	28.37	114.68	98.93	51.68	15.75	0	114.68	253.97	357.33	10.64	67.43	67.43	67.43	15.75	0	119.11	83.18	134.86
		Dairy products	198.76	197.13	177.18	196.45	0	129.96	177.18	295.95	334.26	254.33	228.01	228.01	246.75	0	180.63	228.01	226.8	283.89
		Discretionary items	84.8	73.2	56.59	39.99	0	0	66.06	66.06	66.06	103.69	67.09	67.09	67.09	0	0	83.7	83.7	83.7
		Fats and oils	0	0	0	0	0	0	0	0	0	0	0	0	0	0	0	0	0	0
		Fruits and vegetables	527.98	707.84	549.73	479.9	1401.18	0	674.31	674.31	674.31	633.77	797.4	797.4	686.06	2599.88	30.88	754.81	740.67	747.14
		Grain foods	994.27	1677.89	2106.52	2113.29	4451.11	1869.43	1781.6	1713.97	1830.7	1339.53	1545.28	1545.28	1701.48	3981.23	2481.84	1483.82	1536.25	1963.91
		Legumes, nuts and seeds	92.06	992.2	992.2	992.2	0	0	992.2	992.2	992.2	142.36	2583.74	2583.74	2583.74	0	0	2583.74	1947.12	992.2
		Meat substitutes	3.17	2.05	4.1	2.05	0	0	2.05	2.05	2.05	3.17	2.05	2.05	2.05	0	0	4.1	2.05	2.05
		Meat, seafood, poultry and eggs	250.21	584.34	168.65	570	87.64	830.51	250.34	204.34	198.5	346.41	607.08	607.08	568.2	137.08	390.47	601.66	969.75	643.44
		Miscellaneous	151.06	100.91	100.91	100.91	1.84	2.14	100.91	100.91	100.91	154.42	10.7	10.7	106.65	1.22	1.84	106.65	106.65	106.65
		Non-alcoholic beverages	27.83	28.99	28.99	25.99	0	0	25.99	28.99	28.99	32.06	25.8	25.8	28.3	0	0	29.55	29.55	29.55
		Total	2358.51	4479.23	4283.8	4572.46	5957.52	2832.04	4185.32	4332.75	4585.31	3020.38	5934.58	5934.58	6057.75	6735.16	3085.66	5995.15	5725.72	4987.39
	B12 (ug/ week)	Alcoholic beverages	0	0	0	0	0	0	0	0	0	0	0	0	0	0	0	0	0	0
		Dairy alternatives	0.17	0.32	0.32	0.32	0	0	0.32	1.26	1.9	0.07	0.32	0.32	0.32	0	0	0.63	0.32	0.63
		Dairy products	4.23	4.2	3.85	4.1	0	18.13	3.85	6.56	6.42	5.55	5.08	5.08	5.31	0	17.85	5.08	4.95	8.87
		Discretionary items	0.42	0.24	0.24	0.24	0	0	0.24	0.24	0.24	0.62	0.32	0.32	0.32	0	0	0.32	0.32	0.32
		Fats and oils	0.43	0.43	0.43	0.43	0	0	0.4	0.4	0.4	0.48	0.46	0.46	0.46	0	0	0.43	0.28	0.06
		Fruits and vegetables	0	0.16	0.18	0.16	0.19	0	0.18	0.18	0.18	0	0.18	0.18	0.21	0	0.03	0.18	0.18	0.18
		Grain foods	1.75	1.97	1.93	1.97	0	0	1.97	1.93	1.93	1.96	1.97	1.97	1.97	3.56	0	1.97	1.97	1.82
		Legumes, nuts and seeds	0	0	0	0	0	0	0	0	0	0	0	0	0	0	0	0	0	0
		Meat substitutes	0	0	0	0	0	0	0	0	0	0	0	0	0	0	0	0	0	0
		Meat, seafood, poultry and eggs	13.7	25.58	11.56	36.44	15.53	51.62	18.24	5.98	16.55	18.67	27.98	27.98	26.71	24.84	28.34	30.67	57.9	34.47
		Miscellaneous	0.54	0.33	0.33	0.33	0	0	0.33	0.33	0.33	0.55	0.06	0.06	0.39	0	0	0.39	0.39	0.39
		Non-alcoholic beverages	1.49	0.04	0.04	0	2.84	0	0	0.04	0.04	1.51	0.04	0.04	0.04	0	2.84	0.04	0.04	0.04
		Total	22.73	33.27	18.88	43.99	18.56	69.75	25.53	16.92	27.99	29.41	36.41	36.41	35.73	28.4	49.06	39.71	66.35	46.78
	Biotin (ug/ week)	Alcoholic beverages	0	0	0	0	0	0	0	0	0	0	0	0	0	0	0	0	0	0
		Dairy alternatives	0.11	8.6	6.5	0.2	2.1	0	8.6	7.12	7.52	0.04	2.3	2.3	2.3	2.1	0	2.51	4.4	4.61
		Dairy products	5.35	5.94	5.94	3.7	0	140.22	5.94	27.25	5.94	5.85	6.34	6.34	4.09	0	121.52	6.34	4.09	10.18
		Discretionary items	5.83	5.38	5.38	5.38	0	0	1.32	1.32	1.32	4.2	1.52	1.52	1.52	0	0	1.52	1.52	1.52
		Fats and oils	0	0	0	0	0	0	0	0	0	0	0	0	0	0	0	0	0	0
		Fruits and vegetables	6.08	6.97	2.93	6.32	1.98	0	6.97	6.97	6.97	7.09	3.86	3.86	3.4	0.13	0	3.89	3.89	7.58
		Grain foods	9.62	10.61	28.04	20.07	176.22	81.26	9.27	9.27	9.27	11.44	15.23	15.23	14.16	192.27	80.1	12.92	15.23	45.31
		Legumes, nuts and seeds	0.28	110.88	110.88	110.88	0	0	110.88	110.88	110.88	0.52	295.68	295.68	295.68	0	0	295.68	221.76	110.88
		Meat substitutes	0	0	0	0	0	0	0	0	0	0	0	0	0	0	0	0	0	0
		Meat, seafood, poultry and eggs	24.76	21.72	10.68	42.01	10.35	35.48	29.32	8.12	29.32	34.32	22.22	22.22	22.22	16.56	13.6	14.1	29.75	24.78
		Miscellaneous	2.82	1.01	1.01	1.01	0	0	1.01	1.01	1.01	3.55	2.06	2.06	2.06	0	0	2.06	2.06	2.06
		Non-alcoholic beverages	3.99	4.08	4.08	4.08	0.01	0.24	4.08	4.08	4.08	5.39	5.1	5.1	5.1	0.01	0.12	5.1	5.1	5.1
		Total	58.84	175.19	175.44	193.65	190.66	257.2	177.39	176.02	176.31	72.4	354.31	354.31	350.53	211.07	215.34	344.12	287.8	212.02
	Pantothenic acid (mg/ week)	Alcoholic beverages	0	0	0	0	0	0	0	0	0	0	0	0	0	0	0	0	0	0
		Dairy alternatives	0.03	0.34	0.27	0.05	0.07	0	0.34	0.42	0.52	0.01	0.12	0.12	0.12	0.07	0	0.17	0.19	0.24
		Dairy products	0.88	0.96	0.96	0.65	0	9.23	0.96	4.26	0.96	0.98	1.05	1.05	0.74	0	8	1.05	0.74	3.58
		Discretionary items	0.5	0.47	0.47	0.47	0	0	0.29	0.29	0.29	0.46	0.34	0.34	0.34	0	0	0.34	0.34	0.34
		Fats and oils	0	0	0	0	0	0	0	0	0	0	0	0	0	0	0	0	0	0
		Fruits and vegetables	4.48	5.62	4.45	4.53	1.76	0	5.51	5.51	5.51	5.61	5.72	5.72	5.76	0.05	0.16	5.76	5.76	6.1
		Grain foods	19.5	21.68	21.92	22.6	0.82	12.82	21.66	21.29	21.29	21.86	21.68	21.68	21.88	41.34	8.6	21.68	21.68	20.22
		Legumes, nuts and seeds	0.09	3.35	3.35	3.35	0	0	3.35	3.35	3.35	0.16	8.93	8.93	8.93	0	0	8.93	6.7	3.35
		Meat substitutes	0	0	0	0	0	0	0	0	0	0	0	0	0	0	0	0	0	0
		Meat, seafood, poultry and eggs	6.09	6.08	3.28	6.89	0.33	6.03	4.55	3.2	4.55	9.35	3.26	3.26	3.26	0.53	2.88	3.34	5.9	7.25
		Miscellaneous	0.43	0.13	0.13	0.13	0	0	0.13	0.13	0.13	0.49	0.25	0.25	0.25	0	0	0.25	0.25	0.25
		Non-alcoholic beverages	13.67	0.77	0.77	0.77	25.03	0	0.77	0.77	0.77	13.8	0.77	0.77	0.82	0	25.03	0.84	0.84	0.84
		Total	45.67	39.4	35.6	39.44	28.01	28.08	37.56	39.22	37.37	52.72	42.12	42.12	42.1	41.99	44.67	42.36	42.4	42.17
	Niacin (mg/ week)	Alcoholic beverages	0.1	0	0	0	0	0	0	0	0	0.63	0	0	0	0	0	0	0	0
		Dairy alternatives	0.62	5.74	4.59	1.12	1.16	0	5.74	7.95	10.2	0.23	2.28	2.28	2.28	1.16	0	3.4	3.43	4.55
		Dairy products	16.96	16.97	15.71	16.07	0	30.1	15.71	27.5	22.64	22.27	20.62	20.62	20.86	0	35.91	20.62	19.6	28.8
		Discretionary items	6.31	5.15	4.5	3.84	0	0	4.1	4.1	4.1	7.16	4.12	4.12	4.12	0	0	4.78	4.78	4.78
		Fats and oils	0.15	0.16	0.16	0.16	0	0	0.15	0.15	0.15	0.18	0.17	0.17	0.17	0	0	0.16	0.12	0.05
		Fruits and vegetables	18.1	19.27	15.19	15.76	34.9	0	18.49	18.49	18.49	23.61	22.56	22.56	19.47	58.31	0.83	21.04	20.17	20.89
		Grain foods	36.77	71.05	75.05	83.83	134.68	134.17	74.36	70.12	72.92	49.61	66.09	66.09	71.63	195.63	192.45	62.11	63.59	63.92
		Legumes, nuts and seeds	6.76	24.26	24.26	24.26	0	0	24.26	24.26	24.26	7.59	54.49	54.49	54.49	0	0	54.49	42.4	24.26
		Meat substitutes	1.15	0.74	1.48	0.74	0	0	0.74	0.74	0.74	1.15	0.74	0.74	0.74	0	0	1.48	0.74	0.74
		Meat, seafood, poultry and eggs	110.89	67.11	37.4	27.36	10.31	23.61	64.29	59.64	18.93	138.62	69.46	69.46	35.44	13.06	24.3	63.54	65.82	65.4
		Miscellaneous	7.2	4.14	4.14	4.14	0.12	0.14	4.14	4.14	4.14	7.22	0.34	0.34	4.33	0.08	0.12	4.33	4.33	4.33
		Non-alcoholic beverages	34.19	24.22	23.42	24.05	19.61	0.24	24.05	24.22	24.22	35.95	19.89	19.89	22.3	0	19.73	21.9	24.3	23.5
		Total	239.2	238.81	205.9	201.33	200.78	188.26	236.03	241.31	200.79	294.22	260.76	260.76	235.83	268.24	273.34	257.85	249.28	241.22
	Vitamin E (mg/ week)	Alcoholic beverages	0	0	0	0	0	0	0	0	0	0	0	0	0	0	0	0	0	0
		Dairy alternatives	0.57	7.34	5.76	1.04	1.57	0	7.34	8.87	10.95	0.21	2.61	2.61	2.61	1.57	0	3.65	4.19	5.22
		Dairy products	1.36	1.37	1.18	1.28	0	0.03	1.18	1.18	1.18	1.6	1.38	1.38	1.42	0	0.3	1.38	1.23	1.42
		Discretionary items	4.23	3.12	3.04	2.97	0	0	2.78	2.78	2.78	5.72	3.88	3.88	3.88	0	0	3.95	3.95	3.95
		Fats and oils	27.43	27.58	27.58	36.66	84.61	78.94	27.48	20.2	20.2	36.82	40.05	40.05	35.51	103.7	86.99	39.95	39.45	33.29
		Fruits and vegetables	12.02	22.77	20.45	22.38	45.62	0	24.01	24.01	24.01	13.98	25.57	25.57	24.2	69.37	2.83	23.69	22.49	23.95
		Grain foods	4.96	8.6	14.62	9.12	94.81	11.82	8.63	7.91	7.93	6.35	12.58	12.58	11.72	81.41	28.97	9.99	11.3	24.66
		Legumes, nuts and seeds	2.02	7.27	7.27	7.27	0	0	7.27	7.27	7.27	2.05	15.79	15.79	15.79	0	0	15.79	12.39	7.27
		Meat substitutes	0.16	0.1	0.21	0.1	0	0	0.1	0.1	0.1	0.16	0.1	0.1	0.1	0	0	0.21	0.1	0.1
		Meat, seafood, poultry and eggs	12.96	8.24	6.3	5.55	2.38	2.43	8.33	8	5.57	17.86	9.66	9.66	7.6	3.36	2.53	8.14	8.33	10.74
		Miscellaneous	2.39	0.37	0.37	0.37	0.16	0.19	0.37	0.37	0.37	3.01	1.3	1.3	1.31	0.11	0.16	1.31	1.31	1.31
		Non-alcoholic beverages	0.24	0.24	0.24	0.24	0	0	0.24	0.24	0.24	0.32	0.31	0.31	0.31	0	0	0.31	0.31	0.31
		Total	68.34	87	87.02	86.98	229.15	93.41	87.73	80.93	80.6	88.08	113.23	113.23	104.45	259.52	121.78	108.37	105.05	112.22
	Vitamin C (mg/ week)	Alcoholic beverages	0	0	0	0	0	0	0	0	0	0	0	0	0	0	0	0	0	0
		Dairy alternatives	0	0	0	0	0	0	0	0	0	0	0	0	0	0	0	0	0	0
		Dairy products	0.68	0.76	0.76	0.45	0	29.07	0.76	0.76	0.76	0.73	0.8	0.8	0.49	0	25.19	0.8	0.49	0.49
		Discretionary items	8.74	7.95	7.95	7.95	0	0	2.12	2.12	2.12	6.96	2.78	2.78	2.78	0	0	2.78	2.78	2.78
		Fats and oils	0.01	0.01	0.01	0.01	0	0	0.01	0.01	0.01	0.01	0.01	0.01	0.01	0	0	0.01	0.01	0
		Fruits and vegetables	296.8	365.21	257.43	311.75	122.84	0	313.74	313.74	313.74	334.91	393.47	393.47	301	175.91	47.84	367.03	322.1	332.27
		Grain foods	11.21	19.59	20.19	46.03	0	0	19.59	8.51	8.51	16.76	20.55	20.55	20.55	285.19	0	19.59	19.59	19.59
		Legumes, nuts and seeds	0	6.79	6.79	6.79	0	0	6.79	6.79	6.79	0	18.1	18.1	18.1	0	0	18.1	13.58	6.79
		Meat substitutes	0	0	0	0	0	0	0	0	0	0	0	0	0	0	0	0	0	0
		Meat, seafood, poultry and eggs	29.98	30.77	20.08	20.72	4.99	12.97	28.25	26.79	21.55	44.61	10.69	10.69	5.66	0	8.98	10.69	15.76	38.72
		Miscellaneous	6.47	0.44	0.44	0.44	0	0	0.44	0.44	0.44	5.99	0.98	0.98	0.98	0	0	0.98	0.98	0.98
		Non-alcoholic beverages	134.33	137.36	137.36	137.36	188.47	1489.25	137.36	137.36	137.36	181.46	171.7	171.7	171.7	157.06	777	171.7	171.7	171.7
		Total	488.22	568.88	451.01	531.5	316.3	1531.29	509.06	496.52	491.28	591.43	619.08	619.08	521.27	618.16	859.01	591.68	546.99	573.32
	Vitamin B6 (mg/ week)	Alcoholic beverages	0.07	0	0	0	0	0	0	0	0	0.5	0	0	0	0	0	0	0	0
		Dairy alternatives	0.06	0.32	0.27	0.11	0.05	0	0.32	0.61	0.83	0.02	0.16	0.16	0.16	0.05	0	0.28	0.22	0.33
		Dairy products	0.9	0.92	0.92	0.77	0	1.71	0.92	1.74	1.28	1.22	1.25	1.25	1.08	0	1.96	1.25	1.08	1.64
		Discretionary items	1	0.56	0.5	0.43	0	0	0.56	0.56	0.56	1.54	0.69	0.69	0.69	0	0	0.75	0.75	0.75
		Fats and oils	0.01	0.01	0.01	0.01	0	0	0.01	0.01	0.01	0.01	0.01	0.01	0.01	0	0	0.01	0	0
		Fruits and vegetables	3.82	4.27	3.6	2.95	6.03	0	4	4	4	4.76	4.82	4.82	4.05	9.89	0.17	4.52	4.35	4.53
		Grain foods	3.39	6.38	6.99	8.46	15.32	9.54	6.78	6.89	7.27	4.83	5.8	5.8	6.53	25.45	12.7	5.28	5.45	6.42
		Legumes, nuts and seeds	0.2	1.37	1.37	1.37	0	0	1.37	1.37	1.37	0.26	3.42	3.42	3.42	0	0	3.42	2.6	1.37
		Meat substitutes	0.04	0.03	0.06	0.03	0	0	0.03	0.03	0.03	0.04	0.03	0.03	0.03	0	0	0.06	0.03	0.03
		Meat, seafood, poultry and eggs	4.82	2.75	2.96	1.15	0.38	0.88	2.57	2.47	0.99	6.04	2.59	2.59	1.41	0.4	0.87	2.1	2.24	2.91
		Miscellaneous	0.97	0.53	0.53	0.53	0.03	0.04	0.53	0.53	0.53	0.99	0.06	0.06	0.55	0.02	0.03	0.55	0.55	0.55
		Non-alcoholic beverages	9.62	6.33	5.86	6.32	6.72	0	6.32	6.33	6.33	11.65	7.32	7.32	7.32	0.01	6.71	6.37	7.8	7.32
		Total	24.9	23.47	23.07	22.13	28.53	12.17	23.41	24.54	23.2	31.86	26.15	26.15	25.25	35.82	22.44	24.59	25.07	25.85
	Vitamin A (ug/ week)	Alcoholic beverages	0	0	0	0	0	0	0	0	0	0	0	0	0	0	0	0	0	0
		Dairy alternatives	18.85	135.14	109.94	34.34	25.2	0	135.14	212.96	281.64	7.07	59.54	59.54	59.54	25.2	0	93.88	84.74	119.08
		Dairy products	859.23	852.37	757.87	822.45	0	30.78	757.87	934.27	757.87	1083.93	960.48	960.48	996.11	0	431.28	960.48	901.61	1516.91
		Discretionary items	146.57	57.52	51.29	45.06	0	0	51.44	51.44	51.44	231.9	51.12	51.12	51.12	0	0	57.35	57.35	57.35
		Fats and oils	626.5	633.23	633.23	633.23	0	0	592.19	592.19	592.19	704.2	687.31	687.31	687.31	0	0	646.26	441.06	153.77
		Fruits and vegetables	2120.9	2784.18	3224.21	1646.54	4990.8	0	2787.88	2787.88	2787.88	2359.16	2826.65	2826.65	2338.22	6030.17	69.63	2422.54	2401.66	2467.56
		Grain foods	77.59	173.15	156.58	178.3	19.76	0	173.12	152.8	152.28	89.65	176.32	176.32	176.05	188.94	3.2	173.53	173.8	99.11
		Legumes, nuts and seeds	3.44	45.68	45.68	45.68	0	0	45.68	45.68	45.68	5.56	119.85	119.85	119.85	0	0	119.85	90.18	45.68
		Meat substitutes	2.05	1.33	2.65	1.33	0	0	1.33	1.33	1.33	2.05	1.33	1.33	1.33	0	0	2.65	1.33	1.33
		Meat, seafood, poultry and eggs	635.7	6156.7	367.58	6230.29	107.76	11564.2	467.24	423.37	401.36	937.14	6251.31	6251.31	6201.9	81.88	5795.33	6256.24	11887	6175.77
		Miscellaneous	264.93	18.31	18.31	18.31	5.72	6.68	18.31	18.31	18.31	248.4	38.09	38.09	38.09	3.82	5.72	38.09	38.09	38.09
		Non-alcoholic beverages	5.74	8.36	8.36	1.36	0	0	1.36	8.36	8.36	10.62	8.7	8.7	8.7	0	0	8.7	8.7	8.7
		Total	4761.5	10866	5375.7	9656.89	5149.24	11601.6	5031.56	5228.59	5098.34	5679.68	11180.7	11180.7	10678.2	6330.01	6305.16	10779.6	16085.5	10683.4
	Thiamin (mg/ week)	Alcoholic beverages	0	0	0	0	0	0	0	0	0	0	0	0	0	0	0	0	0	0
		Dairy alternatives	0.05	0.43	0.35	0.1	0.08	0	0.43	0.63	0.82	0.02	0.18	0.18	0.18	0.08	0	0.27	0.26	0.36
		Dairy products	0.62	0.63	0.59	0.56	0	0.91	0.59	1.44	0.87	0.8	0.75	0.75	0.73	0	1.16	0.75	0.69	0.98
		Discretionary items	0.51	0.49	0.41	0.33	0	0	0.46	0.46	0.46	0.59	0.49	0.49	0.49	0	0	0.56	0.56	0.56
		Fats and oils	0	0	0	0	0	0	0	0	0	0	0	0	0	0	0	0	0	0
		Fruits and vegetables	1.15	1.21	1.04	0.87	2.42	0	1.13	1.13	1.13	1.51	1.41	1.41	1.25	4.26	0.01	1.37	1.36	1.35
		Grain foods	3.97	6.27	8.07	9.5	20.02	10.36	6.52	6.03	6.35	5.74	6.98	6.98	7.56	38.68	17.44	6.2	6.47	8.83
		Legumes, nuts and seeds	0.26	2.21	2.21	2.21	0	0	2.21	2.21	2.21	0.29	5.48	5.48	5.48	0	0	5.48	4.18	2.21
		Meat substitutes	0.02	0.01	0.03	0.01	0	0	0.01	0.01	0.01	0.02	0.01	0.01	0.01	0	0	0.03	0.01	0.01
		Meat, seafood, poultry and eggs	1.89	1.17	0.53	0.83	0.18	0.44	1.17	1.03	0.72	2.63	0.86	0.86	0.52	0.09	0.26	0.87	0.77	1.06
		Miscellaneous	1.03	0.67	0.67	0.67	0.01	0.01	0.67	0.67	0.67	1.04	0.03	0.03	0.69	0.01	0.01	0.69	0.69	0.69
		Non-alcoholic beverages	0.12	0.13	0.13	0.12	0	0	0.12	0.13	0.13	0.17	0.16	0.16	0.16	0	0	0.16	0.16	0.16
		Total	9.62	13.22	14.03	15.2	22.71	11.72	13.31	13.74	13.37	12.81	16.35	16.35	17.07	43.12	18.88	16.38	15.15	16.21
	Riboflavin (mg/ week)	Alcoholic beverages	0.07	0	0	0	0	0	0	0	0	0.5	0	0	0	0	0	0	0	0
		Dairy alternatives	0.08	0.36	0.31	0.15	0.05	0	0.36	0.76	1.06	0.03	0.2	0.2	0.2	0.05	0	0.35	0.25	0.4
		Dairy products	3.83	3.84	3.6	3.6	0	7.52	3.6	6.82	5.45	5.14	4.84	4.84	4.8	0	8.93	4.84	4.56	7.23
		Discretionary items	0.6	0.49	0.45	0.42	0	0	0.45	0.45	0.45	0.72	0.51	0.51	0.51	0	0	0.54	0.54	0.54
		Fats and oils	0.04	0.04	0.04	0.04	0	0	0.04	0.04	0.04	0.04	0.04	0.04	0.04	0	0	0.04	0.02	0.01
		Fruits and vegetables	1.38	1.73	1.41	3.49	3.15	0	1.59	1.59	1.59	1.67	2.6	2.6	2.29	5.85	0.81	2.41	1.63	1.65
		Grain foods	3.74	6.76	9.21	11.92	12.25	4.94	7.29	7.19	7.65	4.92	5.57	5.57	5.78	22.22	4.54	5.28	5.33	6.09
		Legumes, nuts and seeds	0.08	1.06	1.06	1.06	0	0	1.06	1.06	1.06	0.09	2.69	2.69	2.69	0	0	2.69	2.04	1.06
		Meat substitutes	0.02	0.02	0.03	0.02	0	0	0.02	0.02	0.02	0.02	0.02	0.02	0.02	0	0	0.03	0.02	0.02
		Meat, seafood, poultry and eggs	2.38	2.62	1	2.79	0.32	2.45	2.39	1.52	1.73	3.29	2.73	2.73	2.24	0.45	4.35	2.79	3.88	2.97
		Miscellaneous	1.01	0.64	0.64	0.64	0.02	0.02	0.64	0.64	0.64	1	0.02	0.02	0.65	0.01	0.02	0.65	0.65	0.65
		Non-alcoholic beverages	0.99	0.15	0.15	0.11	1.65	0	0.11	0.15	0.15	1.05	0.18	0.18	0.18	0	1.65	0.17	0.18	0.18
		Total	14.22	17.71	17.9	24.24	17.44	14.93	17.55	20.24	19.84	18.47	19.4	19.4	19.4	28.58	20.3	19.79	19.1	20.8
Macronutrients	Protein (g/ week)	Alcoholic beverages	1.13	0	0	0	0	0	0	0	0	4.38	0	0	0	0	0	0	0	0
		Dairy alternatives	1.06	16.26	12.68	1.92	3.58	0	16.26	18.45	22.29	0.4	5.51	5.51	5.51	3.58	0	7.43	9.09	11.02
		Dairy products	64.61	64.56	60.08	61.35	0	124.92	60.08	105.6	89.38	84.3	78.61	78.61	79.47	0	140.41	78.61	74.99	119.29
		Discretionary items	19.98	15.96	13.25	10.54	0	0.13	14.65	14.65	14.65	24.14	13.91	13.91	13.91	0	0.01	16.62	16.62	16.62
		Fats and oils	0.46	0.46	0.46	0.46	0	0	0.45	0.45	0.45	0.54	0.53	0.53	0.53	0	0	0.51	0.42	0.29
		Fruits and vegetables	22.35	27.87	21.16	21.55	23.75	0	26.09	26.09	26.09	28.69	30.44	30.44	27.37	30.69	0.98	28.73	28.1	29.48
		Grain foods	92.08	167.23	166.91	164.3	297.72	231.92	170.56	160.71	162.29	120.65	172.29	172.29	194.43	392.92	414.07	160.48	165.11	153.25
		Legumes, nuts and seeds	9.51	69.73	69.73	69.73	0	0	69.73	69.73	69.73	11.94	173.88	173.88	173.88	0	0	173.88	132.22	69.73
		Meat substitutes	3.51	2.27	4.54	2.27	0	0	2.27	2.27	2.27	3.51	2.27	2.27	2.27	0	0	4.54	2.27	2.27
		Meat, seafood, poultry and eggs	272.29	146.66	86.64	67.24	24.98	35.69	146.65	139.41	59.77	360.49	147.95	147.95	82.79	30.39	38.41	134.38	134.86	158.47
		Miscellaneous	3.94	0.97	0.97	0.97	0.87	1.02	0.97	0.97	0.97	3.74	0.35	0.35	1.19	0.58	0.87	1.19	1.19	1.19
		Non-alcoholic beverages	5.26	5.61	5.3	4.98	0.04	0.65	4.98	5.61	5.61	7.17	6.32	6.32	6.36	0.03	0.34	5.76	6.69	6.38
		Total	496.18	517.58	441.72	405.31	350.94	394.33	512.69	543.94	453.5	649.95	632.06	632.06	587.71	458.19	595.09	612.13	571.56	567.99
	Fibre (g/ week)	Alcoholic beverages	0	0	0	0	0	0	0	0	0	0	0	0	0	0	0	0	0	0
		Dairy alternatives	0.35	0.65	0.65	0.65	0	0	0.65	2.58	3.88	0.13	0.65	0.65	0.65	0	0	1.29	0.65	1.29
		Dairy products	0.06	0.07	0.07	0.03	0	0	0.07	3.01	0.07	0.06	0.07	0.07	0.03	0	0	0.07	0.03	2.34
		Discretionary items	10.67	8.84	7.7	6.55	0	0	7.46	7.46	7.46	12.41	7.61	7.61	7.61	0	0	8.75	8.75	8.75
		Fats and oils	0	0	0	0	0	0	0	0	0	0	0	0	0	0	0	0	0	0
		Fruits and vegetables	60.59	67.4	57.42	61.64	89.46	0	63.84	63.84	63.84	73.57	77.97	77.97	67.27	142.75	4.68	71.8	67.3	68.94
		Grain foods	54.29	66.17	80.4	69.25	148.36	390.62	65.63	63.66	63.8	72.67	86.13	86.13	113.37	140.33	524.36	72.26	75.32	82.86
		Legumes, nuts and seeds	8.01	53.54	53.54	53.54	0	0	53.54	53.54	53.54	11.48	135.63	135.63	135.63	0	0	135.63	102.79	53.54
		Meat substitutes	0.49	0.32	0.64	0.32	0	0	0.32	0.32	0.32	0.49	0.32	0.32	0.32	0	0	0.64	0.32	0.32
		Meat, seafood, poultry and eggs	10.92	5.3	5.28	4.23	2.35	2.4	5.28	5.28	5.28	18.55	1.59	1.59	1.59	0	2.38	0.43	0.25	7.64
		Miscellaneous	3.99	0.71	0.71	0.71	3.59	4.18	0.71	0.71	0.71	3.89	0.5	0.5	1.02	2.39	3.59	1.02	1.02	1.02
		Non-alcoholic beverages	6.72	6.97	6.47	6.77	0.03	2.38	6.77	6.97	6.97	9.01	8.04	8.04	8.04	0.03	1.24	7.04	8.54	8.04
		Total	156.09	209.97	212.88	203.69	243.79	399.58	204.27	207.37	205.87	202.26	318.51	318.51	335.53	285.5	536.25	298.93	264.97	234.74
	Carbohydrates (g/ week)	Alcoholic beverages	10.52	0	0	0	0	0	0	0	0	49.19	0	0	0	0	0	0	0	0
		Dairy alternatives	2.58	36.87	28.83	4.7	8.04	0	36.87	42.94	52.34	0.97	12.75	12.75	12.75	8.04	0	17.45	20.79	25.49
		Dairy products	87.94	89.55	83.3	79.49	0	165.53	83.3	193.87	116.62	115.52	110.22	110.22	102.71	0	183.14	110.22	96.46	193.41
		Discretionary items	329.13	267.06	253.99	240.91	0	270.88	247.65	247.65	247.65	420.55	288.31	288.31	291.97	0	10.98	301.39	301.39	301.39
		Fats and oils	0.57	0.58	0.58	0.61	0.64	0.36	0.54	0.54	0.54	0.65	0.64	0.64	0.63	1	0.62	0.61	0.43	0.18
		Fruits and vegetables	304.71	305.79	287.89	336.37	590.14	0	304.79	304.79	304.79	401.08	422.51	422.51	366.92	1040.72	38.39	392.49	353.96	340.53
		Grain foods	519.15	856.14	814.21	804.14	1004.46	960.06	868.4	778.15	765.14	691.67	920.87	920.87	1046.02	1193.77	1961.06	839.14	854.77	670.61
		Legumes, nuts and seeds	12.25	140.1	140.1	140.1	0	0	140.1	140.1	140.1	19.35	366.13	366.13	366.13	0	0	366.13	275.72	140.1
		Meat substitutes	1.75	1.13	2.26	1.13	0	0	1.13	1.13	1.13	1.75	1.13	1.13	1.13	0	0	2.26	1.13	1.13
		Meat, seafood, poultry and eggs	119.71	51.15	50.21	46.63	9.69	11.09	50.58	50.31	50.58	203.8	21.73	21.73	21.73	2.26	10.16	12.98	9.04	66.31
		Miscellaneous	23.38	4.33	4.33	4.33	4.16	4.86	4.33	4.33	4.33	25.78	9.31	9.31	10.3	2.78	4.16	10.3	10.3	10.3
		Non-alcoholic beverages	118.22	110.51	105.23	100.97	58.5	532.91	100.97	110.51	110.51	159.48	136.53	136.53	136.92	31.02	299.31	135.72	137.82	137.12
		Total	1529.91	1863.21	1770.93	1759.38	1675.63	1945.69	1838.66	1874.32	1793.73	2089.79	2290.13	2290.13	2357.21	2279.59	2507.82	2188.69	2061.81	1886.57
	Energy (kJ/ week)	Alcoholic beverages	1303.1	0	0	0	0	0	0	0	0	2423.26	0	0	0	0	0	0	0	0
		Dairy alternatives	116.67	1497.7	1176.4	212.5	321.3	0	1497.7	1813.9	2238.9	43.75	533.8	533.8	533.8	321.3	0	746.3	855.1	1067.6
		Dairy products	5352.77	5376.63	4882.29	5011.47	0	5027.4	4882.29	7421.42	5970.63	6814.59	6205.29	6205.29	6218	0	6968.28	6205.29	5723.66	8299.17
		Discretionary items	7737.33	6117.93	5794.76	5471.6	0	4584.82	5571.79	5571.79	5571.79	9913.61	6561.91	6561.91	6623.87	0	185.87	6885.08	6885.08	6885.08
		Fats and oils	6076.88	6113.16	6113.16	7139.91	13301.5	10092.6	5973.36	3901.36	3901.36	8104.25	8265.44	8265.44	7752.07	18494	13336.5	8125.64	7426.65	4894.06
		Fruits and vegetables	6558.93	6878.76	6543.71	7385.84	12557.8	0	6883.26	6883.26	6883.26	8704.33	9335.09	9335.09	8356.27	20213.3	755.9	8819.4	8089.92	7931.82
		Grain foods	11670	19141.6	18612.8	18282.8	25650.3	23209.5	19386.3	17616.4	17440.5	15490.9	20966.6	20966.6	24010.7	31439.2	44260.3	18804.7	19220.9	16038
		Legumes, nuts and seeds	1237.22	5329.62	5329.62	5329.62	0	0	5329.62	5329.62	5329.62	1401.69	12319.3	12319.3	12319.3	0	0	12319.3	9523.45	5329.62
		Meat substitutes	302.03	195.24	390.48	195.24	0	0	195.24	195.24	195.24	302.03	195.24	195.24	195.24	0	0	390.48	195.24	195.24
		Meat, seafood, poultry and eggs	11240.8	5494.81	3814.67	3438.29	1151.34	1510.52	5472.41	5236.68	3217.37	16379.6	5599.44	5599.44	3908.16	1256.72	1503.3	4539.64	4882.95	6743.07
		Miscellaneous	611.73	85.04	85.04	85.04	98.17	114.53	85.04	85.04	85.04	704.15	310.31	310.31	338.44	65.45	98.17	338.44	338.44	338.44
		Non-alcoholic beverages	1743.8	1665.82	1583.32	1439.82	894.35	9364.4	1439.82	1665.82	1665.82	2400.61	2056.3	2056.3	2057.55	494.46	5186.78	2043.18	2065.68	2058.18
		Total	53951.3	57896.3	54326.2	53992.2	53974.8	53903.8	56716.9	55720.6	52499.6	72682.8	72348.7	72348.7	72313.4	72284.4	72295.1	69217.5	65207.1	59780.3
Emissions (kg CO2-eq/ week)		Alcoholic beverages	1	0	0	0	0	0	0	0	0	2.72	0	0	0	0	0	0	0	0
		Dairy alternatives	0.07	0.62	0.49	0.12	0.12	0	0.62	0.85	1.09	0.02	0.24	0.24	0.24	0.12	0	0.36	0.37	0.49
		Dairy products	3.38	3.38	3.04	3.23	0	3.97	3.04	5.88	4.11	4.25	3.8	3.8	3.96	0	4.96	3.8	3.62	6.83
		Discretionary items	2.19	1.72	1.57	1.42	0	1.38	1.66	1.66	1.66	2.82	1.82	1.82	1.83	0	0.06	1.96	1.96	1.96
		Fats and oils	1.25	1.26	1.26	1.31	0.48	0.47	1.21	0.88	0.88	1.58	1.55	1.55	1.52	0.58	0.5	1.5	1.24	0.65
		Fruits and vegetables	3.26	4.45	2.77	4.11	1.33	0	4.19	4.19	4.19	3.74	4.25	4.25	3.69	2.21	0.44	3.91	3.58	4.29
		Grain foods	3.02	6.62	4.91	5.32	2.8	2.9	6.63	5.33	4.76	3.85	6.87	6.87	7.22	4.04	5.18	6.63	6.69	3.02
		Legumes, nuts and seeds	0.22	0.95	0.95	0.95	0	0	0.95	0.95	0.95	0.29	2.3	2.3	2.3	0	0	2.3	1.76	0.95
		Meat substitutes	0.07	0.05	0.09	0.05	0	0	0.05	0.05	0.05	0.07	0.05	0.05	0.05	0	0	0.09	0.05	0.05
		Meat, seafood, poultry and eggs	10.75	3.93	2.33	3.12	0.56	1.55	3.93	3.4	2.64	16.45	3.85	3.85	2.88	0.59	1.09	3.69	3.84	4.14
		Miscellaneous	0.54	0.04	0.04	0.04	0.1	0.12	0.04	0.04	0.04	0.53	0.1	0.1	0.11	0.07	0.1	0.11	0.11	0.11
		Non-alcoholic beverages	3.18	3.07	2.79	2.86	0.49	9.41	2.86	3.07	3.07	3.93	3.15	3.15	3.25	0.07	5.32	3.09	3.41	3.3
		Total	28.93	26.09	20.24	22.53	5.88	19.8	25.18	26.3	23.44	40.25	27.98	27.98	27.05	7.68	17.65	27.44	26.63	25.79
Price (NZD/ week)		Alcoholic beverages	753.59	0	0	0	0	0	0	0	0	1734.92	0	0	0	0	0	0	0	0
		Dairy alternatives	18.92	757.12	576.45	34.45	180.67	0	757.12	679.81	748.72	7.09	215.12	215.12	215.12	180.67	0	249.57	395.79	430.24
		Dairy products	762.21	779.64	680.37	699.01	0	521.78	680.37	1380.82	853.46	888.72	768.02	768.02	779.05	0	672.97	768.02	679.78	1519.51
		Discretionary items	1045.34	759.32	659.32	559.32	0	81.04	709.67	709.67	709.67	1371.01	742.36	742.36	743.46	0	3.29	842.36	842.36	842.36
		Fats and oils	303.83	305.71	305.71	326.99	284.24	211.88	296.45	184.09	184.09	404.11	395.95	395.95	385.3	398.77	284.43	386.69	340.39	191.3
		Fruits and vegetables	2013.71	2478.75	2101.66	2251.13	3844.48	0	2245.89	2245.89	2245.89	2457.97	2826.21	2826.21	2513.04	4635.61	191.83	2732.9	2553.32	2622.93
		Grain foods	1959.37	2789.53	2658.2	1924.72	2519.11	758.52	2754.49	2547.11	2502.02	2638.71	3089.74	3089.74	3254.77	2876.3	1042.49	2973.84	3083.68	2521.45
		Legumes, nuts and seeds	113.62	371.25	371.25	371.25	0	0	371.25	371.25	371.25	138.23	832.12	832.12	832.12	0	0	832.12	647.77	371.25
		Meat substitutes	45.5	29.41	58.83	29.41	0	0	29.41	29.41	29.41	45.5	29.41	29.41	29.41	0	0	58.83	29.41	29.41
		Meat, seafood, poultry and eggs	2972.99	1632.38	1245.73	944.61	414.38	423.42	1666.63	1596.42	990.31	4127.82	1512.03	1512.03	1004.79	503.01	256.66	1413.78	1554.2	1994.92
		Miscellaneous	252.42	15.64	15.64	15.64	13.05	15.23	15.64	15.64	15.64	229.34	39.02	39.02	47.29	8.7	13.05	47.29	47.29	47.29
		Non-alcoholic beverages	644.42	591.38	474.36	456.12	6415.31	110.66	456.12	591.38	591.38	790.23	552	552	566.26	4250.98	246.38	557.27	581.45	573.39
		Total	10885.9	10510.1	9147.52	7612.65	13671.2	2122.53	9983.04	10351.5	9241.84	14833.6	11002	11002	10370.6	12854	2711.1	10862.7	10755.4	11144

## Sheet: S3
	Females					Males
Nutrient	Age_Range	Target Type	Value	Unit	Comments	Age_Range	TargetType	Value	Unit	Comments
Energy	19-30	EER	8800	kJ	Assuming PAL of 1.6	19-30	EER	11800	kJ	Assuming PAL of 1.6
		UL	9680	kJ			UL	12980	kJ
	31-50	EER	8700	kJ		31-50	EER	11300	kJ
		UL	9570	kJ			UL	12430	kJ
	51-69	EER	8300	kJ		51-69	EER	9800	kJ
		UL	9130	kJ			UL	10780	kJ
	70+	EER	7800	kJ		70+	EER	8900	kJ
		UL	8580	kJ			UL	9790	kJ
Protein	19-30	EAR	37	g		19-30	EAR	52	g
		RDI	46	g			RDI	64	g
	31-69	EAR	37	g		31-69	EAR	52	g
	31-69	RDI	46	g			RDI	64	g
	70+	EAR	46	g		70+	EAR	65	g
	70+	RDI	57	g			RDI	81	g
Fibre	19+	AI	25	g		19+	AI	30	g
Thiamin	19+	EAR	0.9	mg		19+	EAR	1	mg
	19+	RDI	1.1	mg		19+	RDI	1.2	mg
Riboflavin	19-69	EAR	0.9	mg		19-69	EAR	1.1	mg
	19-69	RDI	1.1	mg		19-69	RDI	1.3	mg
	70+	EAR	1.1	mg		70+	EAR	1.3	mg
	70+	RDI	1.3	mg		70+	RDI	1.6	mg
Niacin	19+	EAR	11	mg		19+	EAR	12	mg
	19+	RDI	14	mg		19+	RDI	16	mg
	19+	UL	900	mg	Niacin as nicotinamide	19+	UL	900	mg	Niacin as nicotinamide
Vitamin B6	19-50	EAR	1.1	mg		19-50	EAR	1.1	mg
	19-50	RDI	1.3	mg		19-50	RDI	1.3	mg
	19-50	UL	50	mg		19-50	UL	50	mg
	51+	EAR	1.4	mg		51+	EAR	1.4	mg
	51+	RDI	1.7	mg		51+	RDI	1.7	mg
	51+	UL	50	mg		51+	UL	50	mg
Vitamin B12	19+	EAR	2	ug		19+	EAR	2	ug
	19+	RDI	2.4	ug		19+	RDI	2.4	ug
Folate	19+	EAR	320	ug		19+	EAR	320	ug
	19+	RDI	400	ug		19+	RDI	400	ug
	19+	UL	1000	ug		19+	UL	1000	ug
Pantothenic acid	19+	AI	4	mg		19+	AI	6	mg
Biotin	19+	AI	25	ug		19+	AI	30	ug
Vitamin A	19+	EAR	500	ug		19+	EAR	625	ug
	19+	RDI	700	ug		19+	RDI	900	ug
	19+	UL	3000	ug		19+	UL	3000	ug
Vitamin C	19+	EAR	30	mg		19+	EAR	30	mg
	19+	RDI	45	mg		19+	RDI	45	mg
Vitamin D	19-50	AI	0	ug		19-50	AI	0	ug
	19-50	UL	80	ug		19-50	UL	80	ug
	51-69	AI	0	ug		51-69	AI	0	ug
	51-69	UL	80	ug		51-69	UL	80	ug
	70+	AI	0	ug		70+	AI	0	ug
	70+	UL	80	ug		70+	UL	80	ug
Vitamin E	19+	AI	7	mg		19+	AI	10	mg
	19+	UL	300	mg		19+	UL	300	mg
Vitamin K	19+	AI	60	ug		19+	AI	70	ug
Calcium	19-50	EAR	840	mg		19-69	EAR	840	mg
	19-50	RDI	1000	mg		19-69	RDI	1000	mg
	19-50	UL	2500	mg		19-69	UL	2500	mg
	51+	EAR	1100	mg		70+	EAR	1100	mg
	51+	RDI	1300	mg		70+	RDI	1300	mg
	51+	UL	2500	mg		70+	UL	2500	mg
Phosphorus	19-69	EAR	580	mg		19-69	EAR	580	mg
	19-69	RDI	1000	mg		19-69	RDI	1000	mg
	19-69	UL	4000	mg		19-69	UL	4000	mg
	70+	EAR	580	mg		70+	EAR	580	mg
	70+	RDI	1000	mg		70+	RDI	1000	mg
	70+	UL	3000	mg		70+	UL	3000	mg
Zinc	19+	EAR	6.5	mg		19+	EAR	12	mg
	19+	RDI	8	mg		19+	RDI	14	mg
	19+	UL	40	mg		19+	UL	40	mg
Iron	19-50	EAR	8	mg		19+	EAR	6	mg
	19-50	RDI	18	mg		19+	RDI	8	mg
	19-50	UL	45	mg		19+	UL	45	mg
	51+	EAR	5	mg
	51+	RDI	8	mg
	51+	UL	45	mg
Magnesium	19-30	EAR	255	mg		19-30	EAR	330	mg
	19-30	RDI	310	mg		19-30	RDI	400	mg
	31+	EAR	265	mg		31+	EAR	350	mg
	31+	RDI	320	mg		31+	RDI	420	mg
Selenium	19+	EAR	50	ug		19+	EAR	60	ug
	19+	RDI	60	ug		19+	RDI	70	ug
	19+	UL	400	ug		19+	UL	400	ug
Molybdenum	19+	EAR	34	ug		19+	EAR	34	ug
	19+	RDI	45	ug		19+	RDI	45	ug
	19+	UL	2000	ug		19+	UL	2000	ug
Copper	19+	AI	1.2	mg		19+	AI	1.7	mg
	19+	UL	10	mg		19+	UL	10	mg
Manganese	19+	AI	5	mg		19+	AI	5.5	mg
Sodium	19+	AI	460	mg		19+	AI	460	mg
	19+	SDT	2000	mg		19+	SDT	2000	mg
Potassium	19+	AI	2800	mg		19+	AI	3800	mg
Iodine	19+	EAR	100	ug		19+	EAR	100	ug
	19+	RDI	150	ug		19+	RDI	150	ug
	19+	UL	1100	ug		19+	UL	1100	ug
Linoleic acid	19-30	AI	8	g		19-30	AI	13	g
	31-50	AI	8	g		31-50	AI	13	g
	51-69	AI	8	g		51-69	AI	13	g
	70+	AI	8	g		70+	AI	13	g
Alpha linolenic acid (ALA)	19-30	AI	1	g		19-30	AI	1	g
	31-50	AI	1	g		31-50	AI	1	g
	51-69	AI	1	g		51-69	AI	1	g
	70+	AI	1	g		70+	AI	1	g
Saturated fatty acids (SFA)	19-30	UL	26.9	%TEI converted to g	TEI = Total energy intake. Using energy per gram of fat as 37.7 kJ/g and UL of 10% of TEI	19-30	UL	30.9	%TEI converted to g
	31-50	UL	24.8	%TEI converted to g	TEI = Total energy intake. Using energy per gram of fat as 37.7 kJ/g and UL of 10% of TEI	31-50	UL	29.5	%TEI converted to g
	51-69	UL	23.9	%TEI converted to g	TEI = Total energy intake. Using energy per gram of fat as 37.7 kJ/g and UL of 10% of TEI	51-69	UL	27.2	%TEI converted to g
	70+	UL	22.7	%TEI converted to g	TEI = Total energy intake. Using energy per gram of fat as 37.7 kJ/g and UL of 10% of TEI	70+	UL	24.8	%TEI converted to g
LC n3	19-30	AI	0.09	g		19-30	AI	0.16	g	TEI = Total energy intake. Using energy per gram of fat as 37.7 kJ/g and UL of 10% of TEI
	31-50	AI	0.09	g		31-50	AI	0.16	g
	51-69	AI	0.09	g		51-69	AI	0.16	g
	70+	AI	0.09	g		70+	AI	0.16	g
	31-50	UL	3	g		31-50	UL	3	g
	51-69	UL	3	g		51-69	UL	3	g
	70+	UL	3	g		70+	UL	3	g
Poly unsaturated fatty acids (PUFA)	19-30	AI	16.15	%TEI converted to g	TEI = Total energy intake. Using energy per gram of fat as 37.7 kJ/g.	19-30	AI	18.52	%TEI converted to g	TEI = Total energy intake. Using energy per gram of fat as 37.7 kJ/g.
	31-50	AI	14.9	%TEI converted to g		31-50	AI	17.68	%TEI converted to g
	51-69	AI	14.34	%TEI converted to g		51-69	AI	16.29	%TEI converted to g
	70+	AI	13.65	%TEI converted to g		70+	AI	14.9	%TEI converted to g
	19-30	UL	29.62	%TEI converted to g		19-30	UL	33.96	%TEI converted to g
	31-50	UL	27.32	%TEI converted to g		31-50	UL	32.43	%TEI converted to g
	51-69	UL	26.29	%TEI converted to g		51-69	UL	29.87	%TEI converted to g
	70+	UL	25.02	%TEI converted to g		70+	UL	27.32	%TEI converted to g
Total fats	19-30	AI	53.85	%TEI converted to g	TEI = Total energy intake. Using energy per gram of fat as 37.7 kJ/g.	19-30	AI	61.74	%TEI converted to g	TEI = Total energy intake. Using energy per gram of fat as 37.7 kJ/g.
	31-50	AI	49.67	%TEI converted to g		31-50	AI	58.95	%TEI converted to g
	51-69	AI	47.81	%TEI converted to g		51-69	AI	54.31	%TEI converted to g
	70+	AI	45.49	%TEI converted to g		70+	AI	49.67	%TEI converted to g
	19-30	UL	94.23	%TEI converted to g		19-30	UL	108.04	%TEI converted to g
	31-50	UL	86.92	%TEI converted to g		31-50	UL	103.16	%TEI converted to g
	51-69	UL	83.67	%TEI converted to g		51-69	UL	95.04	%TEI converted to g
	70+	UL	79.61	%TEI converted to g		70+	UL	86.92	%TEI converted to g
Carbohydrates	19-30	AI	273.5	%TEI converted to g	TEI = Total energy intake. Using energy per gram of carbs as 16.7 kJ/g.	19-30	AI	313.58	%TEI converted to g	TEI = Total energy intake. Using energy per gram of carbs as 16.7 kJ/g.
	31-50	AI	252.28	%TEI converted to g		31-50	AI	299.44	%TEI converted to g
	51-69	AI	242.85	%TEI converted to g		51-69	AI	275.86	%TEI converted to g
	70+	AI	231.06	%TEI converted to g		70+	AI	252.28	%TEI converted to g
	19-30	UL	395.06	%TEI converted to g		19-30	UL	452.95	%TEI converted to g
	31-50	UL	364.41	%TEI converted to g		31-50	UL	432.52	%TEI converted to g
	51-69	UL	350.79	%TEI converted to g		51-69	UL	398.47	%TEI converted to g
	70+	UL	333.76	%TEI converted to g		70+	UL	364.41	%TEI converted to g
Histidine	19+	RDI	0.719	g	Assuming average body weight of 71.9 kg	19+	RDI	0.847	g	Assuming average body weight of 84.7 kg
Isoleucine	19+	RDI	1.438	g		19+	RDI	1.694	g
Leucine	19+	RDI	2.8041	g		19+	RDI	3.3033	g
Threonine	19+	RDI	1.0785	g		19+	RDI	1.2705	g
Tryptophan	19+	RDI	0.2876	g		19+	RDI	0.3388	g
Valine	19+	RDI	1.8694	g		19+	RDI	2.2022	g
Lysine	19+	RDI	2.157	g		19+	RDI	2.541	g
Sulfur amino acids (SAA)	19+	RDI	1.0785	g		19+	RDI	1.2705	g
Aromatic amino acids (AAA)	19+	RDI	1.7975	g		19+	RDI	2.1175	g
